# Supplementary material for: Enhanced Longevity by Ibuprofen, Conserved in Multiple Species, Occurs in Yeast through Inhibition of Tryptophan Import
Source: PLoS Genet. 2014 Dec 18;10(12):e1004860. doi: 10.1371/journal.pgen.1004860 (PMC4270464; doi:10.1371/journal.pgen.1004860)
Supplement: S1 Dataset — Genome-wide dataset of cell cycle parameters in long-lived (LL) and not-long-lived (NLL) deletion strains lacking non-essential genes (spreadsheet “Variables”) and the associated statistical correlations (spreadsheet “Statistics”). The LL ORFs were listed in SGD at the time of preparing this manuscript that when deleted in the S288c strain background increased RLS. All the non-essential deletion mutants we included in this analysis were from the dataset in [49]. Among these, there were 137 deletion mutants in the S288c strain background classified as long-lived in replicative lifespan assays (see S1 Table). The remaining 3,842 mutants of the dataset in [49] were not long-lived (NLL). (XLSX) [file pgen.1004860.s010.xlsx]

## Sheet: Variables
ORF	RLS(LL=1, NLL=0)	BirthSize	MeanSize	G1DNAcontent	Fitness			1. The LL ORFs were listed in SGD at the time of preparing this manuscript that when deleted in the S288c strain background increased RLS.
YBL008W	1	23.8234	44.1636	0.306765	1			2. All the non-essential deletion mutants we included in this analysis were from the dataset in Truong et al [G3 (Bethesda) 3: 1525-1530]. Among these, there were 137 deletion mutants in the S288c strain background classified as long-lived in replicative lifespan assays (see Table S1). The remaining 3,842 mutants of the dataset in (Truong et al., 2013) were not long-lived (NLL).
YBL079W	1	23.8234	51.9057	0.349894	1
YBL087C	1	20.9448	37.8174	0.323691	1
YBL099W	1	18.646	42.4452	0.405295	4
YBR084C-A	1	20.2185	39.194	0.335972	4
YBR120C	1	23.0315	44.3052	0.406286	1
YCR009C	1	32.2693	59.2458	0.291919	4.2
YCR028C-A	1	13.7173	35.1936	0.469342	5.1
YCR088W	1	25.8819	44.3771	0.238935	1
YDL020C	1	27.3913	50.7366	0.277112	1
YDL035C	1	22.2574	42.2087	0.314146	1
YDL069C	1	23.8234	44.4979	0.547678	1
YDL081C	1	16.5219	44.9482	0.404293	5.3
YDL082W	1	19.5091	36.8914	0.356641	1
YDL170W	1	24.429	43.946	0.355122	1
YDL191W	1	20.2185	42.0378	0.395197	10
YDR003W	1	23.8234	42.3353	0.352371	1
YDR006C	1	23.8234	42.3174	0.365442	1
YDR076W	1	26.7374	50.4195	0.21583	3
YDR110W	1	26.7374	45.0931	0.297739	1
YDR124W	1	25.2524	42.9853	0.320472	1
YDR146C	1	25.8819	48.7717	0.256143	1
YDR233C	1	25.2524	47.8699	0.327884	1
YDR247W	1	27.3913	48.964	0.310087	1
YDR248C	1	25.8819	44.1919	0.313077	1
YDR274C	1	23.8234	44.8117	0.326239	1
YDR283C	1	23.0315	42.2811	0.355313	1
YDR307W	1	25.8819	46.275	0.357651	1
YDR313C	1	25.2524	47.3221	0.362937	1
YDR315C	1	23.0315	44.2099	0.384973	1
YDR382W	1	19.5091	37.9867	0.344748	6
YDR400W	1	24.429	43.7303	0.33105	1
YDR418W	1	20.2185	37.9896	0.419806	11.6
YDR456W	1	25.2524	43.8338	0.261121	1
YDR457W	1	20.9448	39.5551	0.381931	4.2
YDR495C	1	28.0558	49.2786	0.283849	1
YDR523C	1	22.2574	42.5965	0.365841	1
YEL009C	1	24.429	43.9687	0.390729	1
YEL024W	1	23.0315	42.573	0.548576	1
YEL056W	1	26.7374	45.0823	0.290159	1
YER020W	1	21.5008	39.6565	0.399837	1
YER056C-A	1	20.9448	41.953	0.369426	5.1
YER095W	1	22.2574	45.9072	0.208543	4.8
YER114C	1	26.7374	47.2032	0.319498	1
YER178W	1	20.9448	44.4602	0.323019	1
YER186C	1	23.8234	44.6524	0.313953	1
YER187W	1	23.8234	43.9845	0.279098	1
YFR001W	1	19.5091	36.3839	0.550636	14.5
YFR032C-A	1	22.2574	40.1257	0.386095	1
YGL066W	1	22.2574	40.0218	0.378861	1
YGL076C	1	15.15	34.823	0.508457	7.3
YGL078C	1	20.9448	38.9702	0.38763	1
YGL115W	1	22.2574	43.574	0.396504	3.9
YGL167C	1	23.8234	52.1935	0.268088	8.2
YGL208W	1	25.2524	43.3515	0.359132	1
YGL253W	1	19.5091	36.2868	0.333841	1
YGL254W	1	24.429	42.0247	0.385406	1
YGR019W	1	24.429	46.6525	0.372857	1
YGR037C	1	28.0558	50.6131	0.389384	1
YGR063C	1	26.7374	57.808	0.263212	3.6
YGR130C	1	26.7374	45.7478	0.303139	1
YGR132C	1	25.8819	46.2891	0.343175	1
YGR223C	1	25.2524	44.6581	0.3036	1
YHL002W	1	25.8819	46.1745	0.279979	1
YHL016C	1	24.429	42.2568	0.3167	1
YHL046C	1	23.8234	42.9407	0.379639	1
YHR066W	1	23.0315	38.6269	0.397878	1
YHR117W	1	23.0315	41.4779	0.319853	1
YHR130C	1	24.429	42.3777	0.316097	1
YHR156C	1	24.429	42.9129	0.268835	1
YIL002C	1	25.8819	43.5252	0.278337	1
YIL052C	1	22.2574	41.2056	0.222849	1
YIL076W	1	27.3913	49.3324	0.316785	1
YIL136W	1	23.8234	43.6327	0.348517	1
YIL146C	1	25.2524	45.0452	0.29548	1
YJR066W	1	24.429	44.1713	0.311538	1
YJR094W-A	1	24.429	50.5832	0.327941	1
YJR140C	1	27.3913	48.1431	0.371333	1
YKL026C	1	21.5008	43.083	0.352755	1
YKL043W	1	24.429	43.5162	0.36425	1
YKL056C	1	23.0315	42.1924	0.353091	1
YKL087C	1	23.0315	43.2608	0.360968	1
YKL109W	1	19.5091	37.2541	0.360085	1
YKR057W	1	21.5008	40.5172	0.3876	1
YKR059W	1	29.4167	49.4557	0.343562	1
YKR072C	1	24.429	45.3277	0.320137	1
YKR074W	1	23.8234	50.4125	0.41456	1
YKR099W	1	23.8234	43.8084	0.394931	1
YKR105C	1	23.8234	44.5867	0.324826	1
YLL051C	1	25.2524	44.8236	0.381965	1
YLR024C	1	24.429	41.8373	0.373916	1
YLR061W	1	23.8234	43.1148	0.501788	3.7
YLR136C	1	23.8234	42.8538	0.385293	1
YLR180W	1	23.0315	41.9235	0.308458	1
YLR262C	1	20.2185	40.5048	0.396113	3.4
YLR363C	1	25.2524	43.7683	0.290862	1
YLR367W	1	23.0315	42.4979	0.356133	1
YLR371W	1	23.0315	43.6839	0.265086	5.9
YLR422W	1	31.0593	53.8708	0.323728	1
YLR441C	1	21.5008	41.8599	0.38664	1
YLR448W	1	21.5008	39.8123	0.39608	3.1
YLR452C	1	29.4167	61.3011	0.331022	1
YML021C	1	23.8234	43.252	0.32129	1
YML024W	1	20.2185	44.7338	0.431192	5.1
YML028W	1	31.0593	53.1033	0.237422	1
YML073C	1	28.7309	52.5116	0.363146	4.2
YMR053C	1	25.8819	48.2639	0.245528	1
YMR054W	1	25.8819	47.2469	0.321726	1
YMR083W	1	23.0315	43.3403	0.385034	1
YMR100W	1	21.5008	40.0048	0.4016	1
YMR127C	1	25.2524	43.8593	0.294737	1
YMR142C	1	23.0315	43.5944	0.378971	14.8
YMR190C	1	25.8819	49.3562	0.151615	4.5
YMR224C	1	24.429	58.9139	0.36182	7
YMR242C	1	22.2574	39.3785	0.372636	1
YMR250W	1	26.7374	44.1699	0.344635	1
YNL009W	1	23.0315	44.0885	0.275154	1
YNL121C	1	21.5008	40.8927	0.397936	3.7
YNL229C	1	32.2693	55.9384	0.287272	3.1
YNR030W	1	25.2524	46.2875	0.239729	1
YNR051C	1	28.0558	51.2911	0.292363	1
YOL041C	1	22.2574	40.9708	0.375452	1
YOL096C	1	23.8234	41.4368	0.340239	4.3
YOR017W	1	26.7374	44.7085	0.409496	1
YOR038C	1	26.7374	48.2024	0.358483	1
YOR083W	1	19.5091	36.1717	0.256909	1
YOR100C	1	24.429	44.2069	0.302691	1
YOR101W	1	26.7374	51.9875	0.262931	1
YOR107W	1	25.8819	45.2963	0.310809	1
YOR109W	1	26.7374	44.1365	0.273439	1
YOR136W	1	25.2524	44.7651	0.570483	1
YPL006W	1	23.8234	45.0097	0.33139	1
YPL079W	1	20.2185	39.0513	0.36424	1
YPL101W	1	23.8234	51.1894	0.412435	1
YPL129W	1	28.0558	66.1451	0.42231	12.1
YPR119W	1	39.6296	65.0631	0.194739	1
YPR194C	1	25.8819	45.7706	0.384858	1
YDR470C	0	12.9026	35.0361	0.294503	1
YKL138C	0	13.7173	32.846	0.402797	3.6
YNL005C	0	13.7173	31.9949	0.403838	3.4
YMR133W	0	12.9026	35.9746	0.317976	1
YLR204W	0	15.15	36.6621	0.316373	1
YER103W	0	15.15	39.3717	0.27048	1
YDL062W	0	15.15	34.8667	0.316017	1
YLR270W	0	14.4218	37.6352	0.363071	5.3
YLR288C	0	15.9024	37.9725	0.37009	1
YGL220W	0	16.5219	38.151	0.37624	1
YBL044W	0	16.5219	40.3737	0.344036	1
YML088W	0	17.3186	35.8917	0.333522	1
YAL058W	0	16.5219	42.4215	0.339093	1
YGR285C	0	16.5219	39.7969	0.525197	8.7
YHR064C	0	15.9024	36.6328	0.519665	6.5
YHL011C	0	17.3186	38.1774	0.51661	7.6
YMR060C	0	17.3186	38.4431	0.546482	8.6
YPL193W	0	16.5219	35.8412	0.458104	7.3
YDL063C	0	17.3186	36.2382	0.32692	1
YJL208C	0	17.3186	39.2618	0.330156	1
YER122C	0	17.3186	39.7648	0.263674	6.3
YLR114C	0	17.9741	38.8352	0.40346	1
YGR160W	0	17.3186	40.4356	0.490445	7.4
YHR060W	0	17.9741	46.7981	0.448707	1
YNL079C	0	20.2185	53.0164	0.347198	7.1
YHR100C	0	18.646	38.0976	0.370025	3.7
YGL129C	0	18.646	38.3345	0.263931	5.4
YBL002W	0	19.5091	40.7514	0.298389	1
YML122C	0	19.5091	38.3777	0.382582	3.6
YBL022C	0	17.9741	44.1998	0.330622	1
YOR295W	0	17.3186	38.1255	0.432432	5.3
YIL110W	0	17.9741	36.995	0.392699	1
YNR037C	0	18.646	38.0273	0.280518	1
YGR165W	0	18.646	41.1441	0.576159	4.4
YML026C	0	18.646	41.3449	0.428406	1
YLR185W	0	17.9741	35.8828	0.408603	4.1
YPL234C	0	17.9741	41.1773	0.439393	7.1
YDR140W	0	16.5219	38.4476	0.582169	6.3
YLR192C	0	18.646	40.6124	0.370267	5.6
YOR033C	0	17.9741	42.4926	0.347441	1
YLR261C	0	19.5091	40.5108	0.368852	1
YDR442W	0	20.2185	52.4536	0.366159	1
YKL081W	0	18.646	38.9615	0.311516	1
YDR027C	0	18.646	39.0044	0.392518	4.2
YGR159C	0	19.5091	39.6963	0.490445	6.6
YER169W	0	18.646	42.9471	0.278973	1
YLR184W	0	18.646	36.6541	0.346139	1
YGL003C	0	18.646	44.9944	0.307964	1
YDL232W	0	17.9741	46.8995	0.387094	6.3
YML013C-A	0	19.5091	43.4823	0.338554	3.7
YJR144W	0	18.646	39.4776	0.341871	4.7
YDR017C	0	20.2185	47.7612	0.385894	13.1
YLR260W	0	19.5091	39.9186	0.377514	4.2
YIR026C	0	18.646	39.8183	0.546499	12
YNL170W	0	19.5091	39.9138	0.386968	1
YPL271W	0	17.9741	49.8006	0.618696	9.5
YHR034C	0	18.646	37.4016	0.410068	6
YGL135W	0	17.3186	39.0386	0.715949	8.6
YER141W	0	20.2185	48.3022	0.363613	3.6
YKL143W	0	20.2185	39.5956	0.377592	6.3
YMR063W	0	20.2185	42.374	0.54694	1
YJL188C	0	20.2185	42.2763	0.537175	15.9
YPR024W	0	20.2185	40.6393	0.405966	1
YJL187C	0	19.5091	41.998	0.359437	1
YNL197C	0	19.5091	48.4198	0.339105	1
YDL006W	0	20.2185	41.8255	0.364971	1
YLR079W	0	20.2185	48.874	0.103702	7.8
YMR269W	0	19.5091	40.8636	0.472594	5.3
YGL219C	0	20.9448	42.5047	0.343388	4.2
YDR136C	0	20.2185	43.7187	0.39697	4.1
YBR127C	0	20.2185	45.225	0.383071	10.6
YBL072C	0	19.5091	40.5556	0.390477	1
YOR150W	0	20.2185	35.9086	0.401488	1
YPL061W	0	20.2185	42.7753	0.362166	1
YDR173C	0	20.2185	49.4281	0.345554	6
YMR024W	0	20.2185	40.946	0.370884	1
YLR402W	0	19.5091	37.3493	0.40694	1
YLR068W	0	20.2185	38.6674	0.526872	4.9
YDL083C	0	20.2185	38.3904	0.464268	1
YBR093C	0	19.5091	37.7371	0.355937	1
YNL228W	0	19.5091	37.8861	0.410278	1
YDR443C	0	20.2185	41.452	0.356381	1
YLR373C	0	23.0315	45.3681	0.432565	4.8
YGR240C	0	20.9448	41.9662	0.326944	4.8
YML081C-A	0	20.9448	41.7886	0.361248	1
YBL027W	0	20.9448	39.8241	0.333505	3.4
YLR039C	0	20.9448	42.8878	0.29843	3
YJL124C	0	20.2185	45.8476	0.240797	1
YER110C	0	21.5008	54.8691	0.380061	1
YIL133C	0	20.2185	38.9043	0.316708	1
YCR062W	0	20.2185	36.0495	0.292192	1
YNL003C	0	20.9448	39.3352	0.458527	8
YNL227C	0	20.2185	38.9543	0.261388	3.1
YJL166W	0	20.9448	41.5388	0.414312	6.3
YJR004C	0	21.5008	42.8811	0.301842	1
YEL027W	0	20.2185	44.6655	0.55385	17.9
YDL061C	0	20.2185	39.6723	0.354083	3.7
YDR393W	0	20.9448	44.0425	0.385407	1
YMR184W	0	20.2185	41.4456	0.381803	1
YLR393W	0	20.9448	41.7637	0.38363	1
YDR083W	0	20.2185	38.2024	0.459137	1
YOR002W	0	20.2185	42.9361	0.35671	1
YGR155W	0	20.2185	40.5113	0.420024	3.7
YKR092C	0	20.9448	40.0263	0.404369	3.1
YBR031W	0	20.9448	39.064	0.359573	1
YLL044W	0	20.2185	42.9003	0.365521	3.5
YKL009W	0	20.9448	39.899	0.533855	8.3
YPL270W	0	20.9448	43.3575	0.36011	1
YDR174W	0	20.2185	48.8079	0.541202	11.4
YCL058C	0	20.2185	52.4843	0.504975	5.2
YLL045C	0	20.2185	36.9088	0.418787	1
YDR101C	0	20.2185	36.9438	0.393999	1
YNL236W	0	20.9448	43.2021	0.30444	1
YPL125W	0	20.2185	39.6478	0.482213	5.6
YEL029C	0	19.5091	44.9949	0.394572	8.7
YML095C-A	0	19.5091	50.2972	0.270689	3.4
YML063W	0	20.2185	40.1117	0.576076	6.9
YDR025W	0	22.2574	40.0279	0.403155	4.2
YDL136W	0	20.9448	37.8304	0.397564	1
YGL016W	0	20.2185	39.636	0.408595	1
YFL023W	0	21.5008	42.4349	0.403923	20.9
YOR293W	0	20.9448	44.7681	0.533098	3.8
YML110C	0	21.5008	40.225	0.54108	4.7
YGR020C	0	20.9448	42.9124	0.415362	9.9
YPL090C	0	21.5008	43.653	0.440193	4.2
YER177W	0	21.5008	39.9276	0.358022	1
YLR018C	0	21.5008	40.0924	0.404679	1
YEL051W	0	20.9448	46.3695	0.394026	14.4
YER131W	0	20.9448	49.0493	0.377181	1
YDR010C	0	20.9448	41.1548	0.381617	1
YCR004C	0	21.5008	40.9263	0.398258	1
YDL182W	0	20.9448	46.5423	0.323278	1
YDL130W	0	20.9448	40.1119	0.377926	1
YLL028W	0	20.9448	42.1055	0.276567	1
YKL055C	0	21.5008	42.0086	0.517339	5.7
YGL088W	0	21.5008	40.8935	0.400883	3.4
YOL122C	0	21.5008	49.2494	0.391779	1
YNL076W	0	20.9448	40.536	0.308711	1
YOR125C	0	22.2574	43.2989	0.463183	1
YBL042C	0	21.5008	43.575	0.347857	1
YJL062W	0	21.5008	50.8916	0.232683	7.5
YLR193C	0	21.5008	40.7518	0.341236	3.8
YGR064W	0	20.9448	43.9359	0.388884	1
YDR450W	0	21.5008	39.4773	0.464814	3.7
YHL033C	0	21.5008	39.9339	0.454606	1
YGR229C	0	21.5008	39.5659	0.381162	1
YGL031C	0	21.5008	40.1531	0.301531	1
YIL098C	0	20.9448	42.4908	0.390768	1
YDR257C	0	20.9448	39.4268	0.369331	1
YMR216C	0	20.9448	37.6478	0.453465	1
YAL023C	0	21.5008	46.9325	0.333282	6.3
YML048W	0	20.9448	43.3283	0.363021	1
YEL054C	0	20.9448	39.1224	0.435161	1
YLR048W	0	21.5008	43.1759	0.542474	1
YJR059W	0	20.9448	38.0987	0.387204	1
YKL069W	0	20.9448	51.0948	0.311231	1
YPR070W	0	20.9448	40.1432	0.259714	1
YIL090W	0	21.5008	44.6506	0.376873	1
YPR131C	0	21.5008	52.2993	0.444769	8.5
YJL183W	0	20.9448	53.7697	0.347331	13.9
YKL057C	0	20.2185	51.0854	0.273924	16.2
YDL151C	0	20.2185	40.1241	0.409442	8.9
YPR126C	0	22.2574	53.6539	0.292066	1
YBR077C	0	23.0315	50.2722	0.334357	1
YGR105W	0	22.2574	44.936	0.317654	6.4
YDR126W	0	22.2574	46.7333	0.346316	1
YCR084C	0	22.2574	49.5479	0.328194	9
YJL189W	0	23.0315	45.0877	0.498424	12
YER145C	0	22.2574	39.9368	0.315556	1
YGL084C	0	23.0315	46.8957	0.369552	4.2
YML108W	0	22.2574	40.2232	0.233488	1
YLR388W	0	21.5008	43.4514	0.453532	1
YDR181C	0	21.5008	40.1619	0.35069	1
YDR156W	0	20.9448	39.9449	0.382614	1
YMR304W	0	21.5008	39.9704	0.424956	1
YJL177W	0	21.5008	39.4318	0.369871	1
YEL013W	0	21.5008	41.5377	0.46097	1
YPL002C	0	22.2574	46.1927	0.325403	1
YNL226W	0	22.2574	39.5054	0.378436	1
YJR118C	0	21.5008	47.2663	0.247285	9.9
YLR287C-A	0	21.5008	39.1205	0.40293	1
YMR072W	0	23.0315	40.0762	0.374113	4.5
YLR142W	0	22.2574	42.2994	0.334468	1
YGL237C	0	22.2574	41.4967	0.392821	1
YOR096W	0	24.429	47.3118	0.559583	11.2
YGL216W	0	23.0315	42.1677	0.403441	1
YBR026C	0	22.2574	43.0263	0.501633	1
YHR116W	0	22.2574	42.9283	0.495162	1
YOL121C	0	21.5008	43.775	0.361174	3
YHR038W	0	21.5008	43.4218	0.528175	9.6
YGR214W	0	21.5008	42.1661	0.430688	1
YOR078W	0	23.0315	40.6514	0.573133	4.4
YIL086C	0	22.2574	42.6931	0.30278	1
YOR183W	0	23.0315	43.438	0.433977	1
YLR138W	0	23.0315	41.6798	0.369735	1
YJR090C	0	21.5008	54.0073	0.310193	9.7
YEL045C	0	22.2574	42.283	0.528308	3.3
YKL037W	0	21.5008	41.4164	0.378151	1
YLL001W	0	21.5008	41.9368	0.279913	1
YGR034W	0	22.2574	40.7154	0.402549	1
YOL050C	0	22.2574	42.8053	0.358394	1
YAL058C-A	0	23.0315	47.8209	0.276702	1
YIL128W	0	22.2574	50.8293	0.332839	9
YJL077C	0	22.2574	52.3359	0.301884	1
YPL184C	0	22.2574	51.3779	0.313663	1
YML060W	0	22.2574	46.2023	0.353279	1
YIL113W	0	22.2574	44.6488	0.345885	1
YIL099W	0	22.2574	45.3816	0.357252	1
YLR264W	0	22.2574	40.0171	0.441586	1
YOL072W	0	22.2574	46.8505	0.309685	1
YLR436C	0	22.2574	39.5837	0.372783	1
YNR020C	0	22.2574	41.8656	0.341509	1
YPL025C	0	22.2574	45.9368	0.228227	1
YIL038C	0	22.2574	43.6474	0.407601	1
YDR392W	0	21.5008	54.3319	0.353877	1
YAR020C	0	22.2574	42.3555	0.333716	1
YLR400W	0	22.2574	41.2018	0.3707	1
YIL095W	0	21.5008	44.7887	0.329501	1
YGR112W	0	21.5008	47.8997	0.453391	4
YOR001W	0	22.2574	45.3287	0.404176	8.2
YLR368W	0	22.2574	41.3999	0.402283	1
YOR234C	0	22.2574	39.5991	0.300821	1
YOR008C	0	23.0315	40.6064	0.368738	3.7
YML082W	0	21.5008	42.6555	0.283442	1
YDR024W	0	21.5008	40.4008	0.420232	6.6
YDR484W	0	22.2574	40.0025	0.39598	1
YLR344W	0	22.2574	39.5899	0.377215	1
YHL027W	0	22.2574	39.8979	0.393059	1
YDR269C	0	22.2574	40.6333	0.402695	1
YML124C	0	22.2574	41.0796	0.295798	1
YDL161W	0	22.2574	43.4167	0.36325	1
YPL080C	0	21.5008	40.5651	0.404881	1
YMR031W-A	0	22.2574	48.1277	0.346494	1
YLR047C	0	23.0315	41.0158	0.372896	4.5
YCL037C	0	23.0315	52.7191	0.322853	1
YHR194W	0	23.8234	43.6334	0.654235	6.4
YCR100C	0	23.0315	45.4156	0.342045	1
YKL073W	0	23.0315	48.1281	0.270691	1
YPL140C	0	23.0315	46.6371	0.37659	1
YNL043C	0	23.0315	41.1029	0.260084	1
YML056C	0	22.2574	43.7606	0.302517	1
YER078C	0	23.0315	43.3738	0.394198	1
YHR135C	0	22.2574	42.3114	0.293138	1
YNL224C	0	22.2574	40.7441	0.370097	1
YGL196W	0	23.0315	41.5181	0.386334	1
YLR432W	0	23.0315	43.8851	0.319744	1
YCR069W	0	23.0315	49.4168	0.250919	1
YFL032W	0	23.0315	43.9176	0.373794	1
YJR026W	0	23.0315	43.0523	0.303564	1
YMR167W	0	22.2574	45.7982	0.263924	1
YFL055W	0	23.0315	42.8355	0.38703	1
YAL017W	0	22.2574	43.3369	0.352038	1
YHR204W	0	23.0315	42.636	0.317165	1
YBR083W	0	23.0315	42.459	0.331827	1
YLR421C	0	22.2574	43.5771	0.399033	1
YLL026W	0	22.2574	48.23	0.321282	1
YLR391W	0	22.2574	41.9551	0.332929	1
YLR205C	0	23.0315	42.0264	0.385317	1
YGR233C	0	23.0315	41.9239	0.398756	1
YLR280C	0	22.2574	42.0993	0.389232	1
YGR250C	0	23.0315	42.8723	0.294171	1
YBR090C	0	23.8234	42.8011	0.268396	1
YAR027W	0	22.2574	42.2457	0.283008	1
YPR036W	0	22.2574	42.0123	0.514815	5.9
YPL183C	0	23.8234	47.2903	0.30862	1
YLR052W	0	23.0315	44.2101	0.373112	3.3
YDL104C	0	22.2574	41.346	0.319456	1
YDR055W	0	23.0315	43.0891	0.351191	1
YML106W	0	23.0315	40.4585	0.211514	1
YPL174C	0	23.0315	45.9584	0.479792	1
YPR014C	0	22.2574	44.0264	0.289847	1
YPR074C	0	22.2574	45.7534	0.344056	1
YNL056W	0	22.2574	44.72	0.390079	1
YGR152C	0	23.0315	43.5898	0.337269	1
YOR221C	0	22.2574	41.805	0.35011	1
YGR279C	0	23.0315	45.5596	0.291672	1
YOL039W	0	23.0315	43.2525	0.355049	1
YOR062C	0	23.0315	43.5385	0.35413	1
YJR056C	0	23.0315	49.7212	0.319733	1
YKR046C	0	22.2574	45.8237	0.28	1
YHR158C	0	22.2574	39.3267	0.268572	1
YGR085C	0	23.0315	51.6321	0.380049	1
YNL067W	0	23.0315	46.2571	0.403739	1
YAL009W	0	23.0315	41.6695	0.298219	1
YBR189W	0	23.0315	46.7168	0.46035	11.6
YPL239W	0	23.0315	43.3452	0.391749	3.4
YIL112W	0	23.0315	44.5274	0.348961	1
YGL195W	0	22.2574	41.761	0.352557	1
YML107C	0	22.2574	39.7547	0.225946	1
YGL177W	0	22.2574	44.2486	0.294738	1
YDR483W	0	23.0315	40.685	0.376285	1
YAL026C	0	22.2574	41.59	0.305651	1
YIL070C	0	23.0315	43.3681	0.384582	1
YOR243C	0	22.2574	43.2684	0.35039	1
YKL011C	0	23.0315	43.9534	0.408861	1
YIL089W	0	23.0315	44.1515	0.371012	1
YNR041C	0	23.0315	42.3329	0.353339	1
YDR011W	0	23.0315	42.3889	0.332241	1
YNL326C	0	22.2574	41.458	0.403426	1
YHL013C	0	23.0315	40.2459	0.346578	1
YBR015C	0	23.0315	45.8778	0.289682	1
YNR057C	0	23.0315	45.0845	0.315339	1
YHL029C	0	23.0315	40.1043	0.370488	1
YJR010C-A	0	22.2574	40.5817	0.323418	1
YGR228W	0	22.2574	39.82	0.342131	1
YMR193C-A	0	22.2574	40.6015	0.391363	1
YDR290W	0	23.0315	43.3891	0.298494	1
YGL046W	0	22.2574	42.0314	0.380707	1
YNL109W	0	22.2574	40.6088	0.402533	1
YLR247C	0	22.2574	41.1817	0.31901	1
YGR266W	0	23.0315	43.3648	0.326861	1
YAL046C	0	23.0315	46.9504	0.351699	1
YKL076C	0	23.0315	43.4977	0.316306	1
YGL226W	0	23.0315	42.8271	0.35642	1
YOL131W	0	22.2574	41.5224	0.330653	1
YHR067W	0	23.0315	44.2217	0.51555	4.2
YLL038C	0	22.2574	42.2403	0.290267	1
YJR147W	0	23.0315	44.4368	0.309157	1
YER119C-A	0	23.0315	44.0681	0.241488	1
YDR270W	0	22.2574	40.8928	0.387085	1
YDR375C	0	23.0315	42.5553	0.542233	4.2
YPR057W	0	22.2574	40.9339	0.383538	1
YDL192W	0	22.2574	45.6749	0.215842	3.6
YMR194W	0	22.2574	40.3145	0.35448	1
YDL099W	0	23.0315	42.8135	0.292177	1
YGL027C	0	23.0315	42.7477	0.361432	1
YDR028C	0	23.0315	44.043	0.304483	6.3
YIL088C	0	23.0315	45.6737	0.332141	1
YKL149C	0	23.8234	43.0959	0.378573	1
YGL151W	0	22.2574	39.0583	0.222885	1
YGR118W	0	23.0315	44.33	0.482915	3
YJL182C	0	22.2574	45.2195	0.395754	1
YPL070W	0	23.0315	43.9209	0.38821	1
YIL059C	0	23.0315	44.4302	0.376378	1
YHR030C	0	22.2574	42.8527	0.33431	1
YJL169W	0	22.2574	46.3496	0.361829	3.2
YDR297W	0	22.2574	40.8729	0.39594	1
YOR082C	0	22.2574	37.1556	0.329424	1
YML013W	0	23.0315	44.5333	0.313286	1
YDL106C	0	23.0315	44.866	0.382539	8.2
YKL074C	0	22.2574	39.6931	0.336987	1
YML081W	0	22.2574	41.8213	0.305758	1
YGR111W	0	22.2574	41.0864	0.3763	1
YOL018C	0	22.2574	42.9502	0.274861	1
YDR471W	0	22.2574	41.0446	0.351731	1
YAR023C	0	23.0315	42.187	0.302638	1
YGR122W	0	22.2574	41.8731	0.38209	1
YMR271C	0	23.0315	40.8721	0.299216	1
YGR148C	0	22.2574	40.8029	0.360039	1
YFR034C	0	23.0315	40.3192	0.400263	1
YPR198W	0	22.2574	40.8692	0.313448	1
YNR004W	0	23.0315	41.5649	0.341029	1
YML123C	0	23.0315	39.7658	0.285058	1
YJL099W	0	23.0315	43.0962	0.301562	1
YBR048W	0	23.0315	42.9546	0.424038	3.3
YDR320C	0	23.0315	58.9257	0.243739	5.8
YMR143W	0	23.0315	43.9527	0.33785	4.9
YHR039C-B	0	22.2574	47.1227	0.440521	9
YMR154C	0	23.0315	42.1233	0.307502	1
YDL133C-A	0	23.0315	53.3286	0.286618	1
YNL013C	0	22.2574	41.4711	0.254816	1
YGL043W	0	22.2574	43.0598	0.21188	1
YIL066C	0	23.0315	49.3554	0.402231	1
YDL086W	0	22.2574	41.9428	0.290732	1
YJR146W	0	22.2574	41.6065	0.296656	1
YHR028C	0	22.2574	41.2334	0.324553	1
YDL172C	0	23.0315	43.5133	0.35004	1
YOR039W	0	22.2574	42.8875	0.308574	1
YJR152W	0	23.0315	46.9859	0.272348	1
YBR150C	0	23.0315	43.4709	0.322566	1
YCR031C	0	23.0315	45.971	0.422763	1
YNL322C	0	23.0315	43.8307	0.414824	1
YOR355W	0	23.0315	42.3201	0.356839	1
YLR085C	0	22.2574	43.3759	0.358617	1
YKL075C	0	22.2574	45.0821	0.330574	1
YAL011W	0	22.2574	43.1336	0.295812	1
YMR025W	0	22.2574	47.7787	0.390847	1
YOR018W	0	22.2574	42.9242	0.360197	1
YJR137C	0	22.2574	46.5455	0.26124	1
YLR318W	0	21.5008	63.134	0.248572	6.8
YNL098C	0	23.8234	43.6449	0.377733	1
YGR134W	0	24.429	44.7096	0.385436	1
YMR023C	0	23.0315	43.4113	0.308327	1
YPL196W	0	23.8234	46.0473	0.321002	1
YJL095W	0	23.8234	44.0202	0.310375	1
YLL049W	0	23.8234	50.7725	0.269075	1
YMR042W	0	23.8234	43.7823	0.370207	1
YGL072C	0	25.2524	55.539	0.280151	1
YMR182C	0	23.0315	43.276	0.300161	1
YDL078C	0	23.8234	43.5904	0.317879	1
YAL035W	0	24.429	49.7541	0.500464	5.2
YDR046C	0	23.8234	42.7829	0.388077	1
YJL044C	0	23.8234	45.4775	0.284605	1
YJL197W	0	23.8234	45.6252	0.355993	1
YIR027C	0	24.429	43.7345	0.358073	1
YLR065C	0	23.8234	48.2467	0.40104	1
YDR447C	0	23.0315	42.6896	0.374728	1
YDR395W	0	24.429	45.3054	0.399295	1
YNL016W	0	23.0315	40.5843	0.321116	1
YJL122W	0	23.8234	42.9796	0.275455	1
YBR068C	0	23.8234	43.8073	0.32471	1
YMR122C	0	23.0315	43.1486	0.354657	1
YGL020C	0	23.8234	46.2829	0.272344	1
YOL106W	0	23.0315	44.8849	0.348969	1
YNR029C	0	23.0315	42.4609	0.278972	1
YDL243C	0	23.0315	42.2114	0.386698	1
YOL091W	0	23.8234	44.9105	0.305653	1
YKL110C	0	23.8234	44.3205	0.391404	1
YIL148W	0	24.429	45.5831	0.352141	1
YNL106C	0	23.8234	45.8197	0.259879	1
YPL027W	0	23.0315	43.2183	0.367849	1
YGL079W	0	23.8234	44.6527	0.40026	1
YER164W	0	23.8234	44.2827	0.24756	1
YJL141C	0	23.8234	43.4682	0.280946	3.1
YDR202C	0	23.8234	42.3893	0.312277	1
YJL012C	0	23.8234	43.3969	0.344529	1
YLR380W	0	23.8234	43.8097	0.33024	1
YGR089W	0	23.0315	45.3376	0.34986	1
YHR092C	0	23.0315	42.011	0.328679	1
YGR210C	0	23.8234	44.2586	0.246835	1
YOL079W	0	23.0315	47.5623	0.31222	1
YDR096W	0	23.0315	44.1908	0.326185	1
YDR271C	0	23.0315	42.2318	0.357107	1
YLL030C	0	23.0315	45.6249	0.247009	1
YNL338W	0	23.0315	42.7673	0.38981	1
YKR101W	0	23.8234	42.9802	0.365568	1
YJL121C	0	23.8234	43.5601	0.257967	1
YMR318C	0	23.8234	42.6392	0.357608	1
YHR113W	0	23.8234	42.8609	0.36567	1
YKR010C	0	23.8234	44.1211	0.277297	1
YLR433C	0	23.8234	43.6338	0.295034	1
YNL035C	0	23.8234	43.1043	0.276	1
YEL031W	0	23.0315	44.6006	0.362445	1
YDR117C	0	24.429	42.9778	0.332406	1
YML010C-B	0	23.8234	45.5769	0.295191	14.1
YMR316C-A	0	23.0315	45.6669	0.287441	1
YMR118C	0	23.8234	42.9969	0.262853	1
YML058W	0	23.0315	43.2464	0.316266	1
YMR120C	0	23.8234	43.1364	0.338245	1
YLR130C	0	23.8234	43.2539	0.366905	1
YCR007C	0	23.8234	44.5708	0.254973	1
YML033W	0	23.8234	45.06	0.351428	1
YHR178W	0	23.0315	42.2236	0.281032	1
YDL224C	0	23.8234	43.2635	0.404556	1
YMR092C	0	23.8234	43.7079	0.374859	1
YMR173W	0	23.0315	44.4556	0.393516	1
YOR358W	0	23.8234	45.3178	0.366755	1
YDR334W	0	23.8234	45.7577	0.30985	3.4
YEL014C	0	23.8234	43.1695	0.333469	1
YJL102W	0	23.8234	43.0529	0.499366	6.2
YLR099C	0	23.0315	41.1939	0.348951	1
YPL035C	0	23.0315	44.1571	0.272288	1
YLR173W	0	23.0315	44.445	0.286666	1
YLR055C	0	23.8234	44.593	0.308396	1
YER142C	0	22.2574	44.9427	0.333212	1
YFL053W	0	23.8234	43.2621	0.345425	1
YGR067C	0	23.8234	43.9264	0.376079	1
YJR082C	0	23.0315	43.37	0.356911	1
YMR090W	0	23.8234	43.229	0.371634	1
YNR062C	0	23.8234	46.5048	0.34015	1
YCL044C	0	23.8234	45.447	0.272883	1
YBL001C	0	23.0315	43.7397	0.325153	1
YIR019C	0	24.429	47.2721	0.335375	1
YLR254C	0	23.8234	42.9975	0.358187	1
YLR246W	0	23.0315	43.4074	0.237745	1
YGL176C	0	24.429	43.1005	0.268101	1
YML075C	0	23.0315	44.076	0.220642	1
YMR075C-A	0	23.8234	43.9026	0.329707	1
YHL010C	0	23.0315	44.0237	0.356108	1
YGL023C	0	23.0315	43.3624	0.347695	1
YLR168C	0	23.0315	44.8427	0.349274	1
YMR310C	0	23.8234	44.0835	0.388018	1
YML029W	0	23.0315	43.0289	0.301632	1
YJL118W	0	23.8234	43.8071	0.33715	1
YER074W	0	23.8234	42.5482	0.56635	12.2
YLR190W	0	24.429	44.7532	0.405335	1
YOL159C	0	23.8234	46.219	0.28603	1
YFR032C	0	23.8234	44.021	0.358382	1
YNL233W	0	23.8234	47.0404	0.31206	1
YNL080C	0	24.429	43.1348	0.308398	6
YKL167C	0	23.0315	42.2192	0.389786	1
YJL060W	0	24.429	45.7169	0.247806	1
YHR121W	0	23.8234	42.5889	0.341344	1
YNL001W	0	23.8234	41.4962	0.320979	1
YDL088C	0	23.8234	42.7513	0.257838	1
YJL064W	0	23.8234	42.4538	0.334445	1
YER002W	0	23.0315	41.0317	0.337115	1
YOR199W	0	23.0315	43.415	0.464334	3.6
YKL166C	0	23.8234	40.7625	0.304147	1
YLR019W	0	23.0315	40.8715	0.372855	1
YFR031C-A	0	23.0315	39.9219	0.376629	1
YOL080C	0	23.0315	41.0018	0.348001	1
YDL180W	0	23.8234	41.131	0.265259	1
YOR359W	0	23.8234	42.3933	0.251371	1
YNR066C	0	23.0315	45.9096	0.301693	1
YPL068C	0	23.0315	42.6843	0.412536	1
YJR049C	0	23.8234	42.6553	0.361388	1
YHL034C	0	23.0315	41.4633	0.40056	1
YLR330W	0	23.8234	42.6479	0.362227	1
YLR062C	0	22.2574	42.1773	0.48307	3.5
YML006C	0	23.0315	40.7395	0.236686	1
YPR032W	0	24.429	47.0464	0.285414	1
YFR035C	0	23.0315	41.4975	0.320965	1
YLR395C	0	23.0315	43.758	0.382581	1
YLR269C	0	23.8234	42.8388	0.366994	1
YMR303C	0	23.0315	43.6891	0.371718	1
YML059C	0	23.0315	42.6337	0.329899	1
YKL094W	0	23.8234	42.7318	0.325559	1
YKL132C	0	23.8234	42.1259	0.340206	1
YPL115C	0	23.0315	43.6938	0.401791	1
YMR316C-B	0	23.8234	42.2345	0.303336	1
YPL062W	0	23.0315	42.5716	0.342705	1
YDR022C	0	23.0315	41.7911	0.351396	1
YAR031W	0	23.0315	43.211	0.2957	1
YML057W	0	23.0315	42.7122	0.364995	1
YFR044C	0	23.8234	42.0046	0.340215	1
YLR137W	0	23.8234	41.4596	0.378359	1
YKL205W	0	23.0315	41.901	0.380668	1
YKL067W	0	23.0315	41.3615	0.333729	1
YAR042W	0	23.8234	42.0373	0.290409	1
YHR103W	0	23.0315	40.7165	0.297228	1
YML117W-A	0	23.0315	43.8503	0.366398	1
YCR105W	0	23.8234	43.3459	0.300108	1
YGR200C	0	23.8234	48.1163	0.392925	1
YDR020C	0	23.0315	40.7634	0.399253	1
YGR243W	0	23.8234	43.1817	0.333465	1
YGR242W	0	23.8234	41.4723	0.301995	1
YLR384C	0	23.8234	47.7472	0.404365	1
YER053C	0	23.8234	41.6936	0.365726	1
YMR201C	0	23.8234	45.0892	0.382318	1
YGR230W	0	23.0315	42.9963	0.404252	1
YLR289W	0	23.0315	41.99	0.351852	1
YDL190C	0	23.0315	40.716	0.300827	1
YIL145C	0	23.0315	42.0166	0.347142	1
YDR036C	0	23.8234	44.2586	0.389498	1
YLR267W	0	23.8234	42.3746	0.419954	1
YIL108W	0	23.0315	44.4484	0.316006	1
YMR279C	0	23.8234	41.7469	0.329355	1
YGL012W	0	23.8234	42.3939	0.343892	1
YMR077C	0	23.0315	43.5456	0.335027	1
YPR167C	0	23.0315	43.1077	0.34278	1
YDR378C	0	25.2524	52.5231	0.45443	12.8
YML034W	0	23.0315	43.857	0.346549	1
YMR304C-A	0	23.8234	41.8345	0.412096	1
YOL067C	0	23.0315	41.1354	0.27067	1
YKL129C	0	23.8234	42.8908	0.405109	1
YDR441C	0	23.0315	41.9524	0.273947	1
YMR123W	0	23.8234	42.762	0.329996	1
YKR042W	0	23.8234	45.6056	0.309471	1
YKL115C	0	23.8234	43.4019	0.252451	1
YJL186W	0	23.0315	44.5342	0.337708	1
YIL119C	0	23.8234	43.3666	0.32671	1
YLR207W	0	23.0315	42.9816	0.360818	1
YHL041W	0	23.8234	42.74	0.354135	1
YKL047W	0	23.8234	43.2605	0.333954	1
YBR137W	0	23.0315	43.4651	0.222249	1
YDR162C	0	23.0315	42.1724	0.225563	1
YKL096W	0	23.8234	42.0387	0.308859	1
YMR316W	0	23.8234	42.102	0.277693	1
YOR054C	0	23.8234	43.9591	0.375405	1
YOR325W	0	23.8234	42.0852	0.329862	1
YER041W	0	23.8234	42.3436	0.368193	1
YHL044W	0	23.8234	42.3729	0.336645	1
YJL148W	0	23.8234	43.0249	0.354055	1
YPL098C	0	23.8234	47.033	0.352743	1
YIR003W	0	23.8234	43.4683	0.289505	1
YDL026W	0	23.0315	44.7279	0.264019	1
YDL222C	0	23.8234	44.9662	0.35147	1
YLR089C	0	23.0315	42.8624	0.358689	1
YKL097C	0	23.0315	41.2852	0.336091	1
YGR040W	0	23.8234	45.5971	0.33871	1
YNL032W	0	23.0315	43.7616	0.315424	1
YPR146C	0	23.8234	43.4073	0.322172	1
YPR184W	0	23.0315	45.811	0.3371	1
YMR084W	0	24.429	43.1054	0.317738	1
YJL058C	0	23.8234	43.9849	0.306826	1
YMR075W	0	23.8234	44.3237	0.35	1
YBR059C	0	23.8234	44.8455	0.321658	1
YLR443W	0	23.0315	43.3426	0.334799	1
YBR139W	0	23.0315	42.7305	0.276846	1
YNL215W	0	23.8234	45.7423	0.371989	1
YJL065C	0	23.8234	42.2855	0.289639	1
YLR307W	0	23.8234	42.2661	0.285766	1
YPL244C	0	23.8234	43.323	0.337369	1
YOR167C	0	23.0315	41.986	0.393238	1
YJR009C	0	23.0315	41.8641	0.322854	1
YLR366W	0	23.0315	42.2394	0.384812	1
YGL045W	0	23.8234	42.1377	0.398387	1
YLR087C	0	23.8234	46.8155	0.349004	3.1
YLL046C	0	23.8234	44.7516	0.394119	1
YDR326C	0	23.0315	43.6964	0.289944	1
YDR094W	0	23.8234	44.2374	0.35661	1
YOR155C	0	23.0315	42.7961	0.407439	1
YLL052C	0	23.0315	43.1873	0.392198	1
YHL023C	0	23.0315	42.3848	0.303375	1
YML074C	0	23.0315	41.7965	0.265203	1
YLR263W	0	23.0315	43.2228	0.442639	1
YHL005C	0	23.8234	43.0375	0.428225	1
YLR004C	0	23.0315	42.2078	0.370659	1
YDR294C	0	23.0315	42.6855	0.365178	1
YDL179W	0	22.2574	43.0245	0.337946	1
YPR069C	0	23.8234	42.5673	0.301819	1
YCR015C	0	23.0315	43.4855	0.330156	1
YPR197C	0	23.0315	41.3507	0.323199	1
YIL173W	0	23.0315	44.4279	0.370473	1
YPR053C	0	23.8234	45.555	0.262036	1
YER188W	0	23.0315	44.3342	0.353164	1
YGL164C	0	23.0315	43.6293	0.301407	1
YKR040C	0	23.8234	42.888	0.334742	1
YJL135W	0	23.0315	43.5782	0.355357	1
YIL100W	0	23.8234	45.6365	0.345255	1
YLR236C	0	23.0315	43.7222	0.3647	1
YJL217W	0	23.0315	46.1898	0.387835	1
YCR033W	0	23.8234	45.724	0.298224	1
YDL157C	0	23.0315	43.3581	0.429208	1
YNL052W	0	23.8234	44.3768	0.301406	1
YHR110W	0	23.8234	42.9146	0.247529	1
YLR109W	0	23.0315	42.4133	0.31989	1
YGR110W	0	23.0315	45.8224	0.335767	1
YNL179C	0	23.8234	43.046	0.328694	1
YJR100C	0	23.0315	42.7164	0.327948	1
YLR416C	0	23.8234	42.795	0.36088	1
YLR090W	0	23.0315	42.4304	0.310817	1
YGR238C	0	23.8234	43.3075	0.305385	1
YLL023C	0	23.8234	42.387	0.268139	1
YJR031C	0	23.0315	43.7195	0.325127	1
YDR184C	0	23.0315	42.62	0.368553	1
YML011C	0	23.8234	43.8204	0.368732	1
YLR389C	0	22.2574	44.3148	0.302797	1
YNL160W	0	23.8234	43.571	0.376405	1
YER120W	0	23.0315	44.2275	0.273709	1
YIR009W	0	23.0315	43.9877	0.321001	3.9
YKR019C	0	23.0315	43.8318	0.320983	1
YIL170W	0	23.8234	43.1193	0.351217	1
YLR219W	0	23.8234	42.4533	0.330545	1
YPL249C	0	23.8234	42.8839	0.285196	1
YPR145W	0	23.8234	45.6557	0.357998	1
YMR306W	0	23.8234	42.1284	0.242268	1
YER039C-A	0	23.0315	43.8572	0.24731	1
YKR060W	0	23.0315	42.107	0.36351	1
YLL059C	0	23.8234	46.474	0.344093	1
YDR305C	0	23.0315	45.9208	0.401231	1
YDL199C	0	23.0315	45.385	0.406232	1
YOR274W	0	23.8234	43.386	0.283995	1
YJL137C	0	23.8234	47.1038	0.290975	1
YMR178W	0	23.8234	44.0892	0.309922	1
YGR100W	0	23.8234	45.7076	0.312654	1
YGL215W	0	23.8234	40.8412	0.401028	1
YNR067C	0	23.0315	45.5789	0.359652	1
YDL133W	0	23.0315	43.1781	0.259969	1
YDL142C	0	23.8234	42.4644	0.378139	1
YJL215C	0	23.8234	44.3413	0.40416	1
YHL003C	0	23.0315	40.4881	0.310727	1
YJR149W	0	23.8234	47.4968	0.312313	1
YMR223W	0	23.0315	41.2418	0.341211	1
YIL105C	0	23.8234	43.7958	0.35308	1
YIL085C	0	23.0315	43.2252	0.266917	1
YLR218C	0	23.0315	43.123	0.344486	1
YDR287W	0	23.8234	43.3926	0.356257	1
YOR182C	0	23.8234	42.2943	0.37408	1
YLR315W	0	23.8234	47.7495	0.31738	7.7
YDR078C	0	23.0315	44.9962	0.342063	1
YIR025W	0	23.0315	46.3907	0.3252	1
YDL162C	0	23.0315	45.2157	0.311721	1
YPL179W	0	23.0315	46.4766	0.320838	1
YDL009C	0	23.8234	45.3412	0.292905	1
YJR088C	0	23.8234	48.5444	0.237962	1
YGL041C	0	23.0315	45.3737	0.352402	1
YHL008C	0	23.8234	43.0996	0.34372	1
YOR235W	0	23.8234	43.1622	0.378551	1
YCR095C	0	23.8234	43.7833	0.392495	1
YJL218W	0	23.8234	50.2199	0.366342	1
YHR134W	0	23.0315	47.6668	0.251856	1
YDR171W	0	23.0315	44.4553	0.361467	1
YPL099C	0	23.0315	47.0095	0.318094	1
YDR403W	0	23.0315	44.5124	0.316632	1
YER007C-A	0	23.0315	42.3761	0.36381	1
YNL159C	0	23.8234	44.037	0.292676	1
YPR129W	0	23.8234	44.4438	0.305468	1
YJL214W	0	23.8234	46.6884	0.323006	1
YPR004C	0	23.0315	42.1173	0.262369	1
YLL032C	0	23.0315	42.5864	0.305336	1
YPR114W	0	23.0315	42.8045	0.282957	1
YIL042C	0	23.0315	43.6559	0.381678	1
YKL027W	0	23.0315	43.8392	0.390763	1
YLR410W	0	23.0315	42.4783	0.272778	1
YER059W	0	22.2574	41.2901	0.360784	1
YML087C	0	23.0315	44.1316	0.320125	1
YAR030C	0	23.0315	43.3676	0.237917	1
YMR007W	0	23.0315	43.9729	0.288206	1
YML019W	0	23.8234	44.1631	0.259757	1
YKL065C	0	23.0315	41.1145	0.340328	1
YGR213C	0	23.0315	41.4345	0.327901	1
YHL032C	0	23.0315	42.2994	0.308477	1
YKL116C	0	23.0315	41.0055	0.385061	1
YJR020W	0	23.0315	44.1704	0.268639	1
YIL114C	0	23.8234	43.7993	0.341335	1
YDL096C	0	23.0315	42.8088	0.284582	1
YJR051W	0	23.0315	44.6708	0.305771	1
YBR006W	0	23.8234	42.6621	0.313063	1
YCL062W	0	23.0315	42.408	0.399071	1
YDR425W	0	23.8234	43.4046	0.340532	1
YKR073C	0	23.8234	45.0035	0.297217	1
YAL028W	0	23.0315	42.1547	0.338862	1
YML117W	0	23.8234	41.8932	0.392325	1
YKL118W	0	22.2574	47.0519	0.4732	7.7
YGL240W	0	21.5008	46.2751	0.296965	11.8
YBL012C	0	22.2574	43.0284	0.329946	1
YOL061W	0	23.0315	42.493	0.340468	1
YEL042W	0	23.8234	48.2398	0.352166	1
YAL008W	0	24.429	43.9248	0.366145	1
YBR280C	0	24.429	44.6156	0.310683	1
YHR032W	0	23.8234	44.0413	0.328283	1
YGR087C	0	24.429	45.1875	0.297556	1
YNR063W	0	24.429	44.7795	0.401649	1
YDL124W	0	23.8234	44.236	0.295898	1
YJR039W	0	24.429	42.5779	0.331788	1
YKR053C	0	24.429	45.689	0.264324	1
YKR029C	0	24.429	45.2213	0.343279	1
YKR023W	0	24.429	44.9871	0.292416	1
YJL059W	0	24.429	44.2347	0.296073	1
YKL156W	0	24.429	42.3155	0.379696	1
YKL215C	0	24.429	49.4387	0.258595	1
YGR276C	0	23.8234	43.6269	0.416061	1
YLR179C	0	24.429	44.3368	0.380763	1
YGR050C	0	23.8234	45.566	0.311656	1
YJL027C	0	23.8234	44.6718	0.328921	1
YDL240W	0	25.2524	47.147	0.320076	1
YBR170C	0	24.429	45.1353	0.336285	1
YIL149C	0	24.429	44.9945	0.333561	1
YKL124W	0	24.429	42.4608	0.400912	1
YJL152W	0	24.429	43.9803	0.37081	1
YOR191W	0	24.429	42.3191	0.326211	1
YPR042C	0	23.8234	43.0039	0.268044	1
YBL060W	0	23.8234	43.9646	0.311693	1
YMR158C-B	0	24.429	43.9283	0.276733	1
YGR166W	0	24.429	43.5418	0.322791	3.9
YIL134W	0	24.429	44.7222	0.377295	3.4
YKR093W	0	23.8234	44.0245	0.360449	1
YFR018C	0	24.429	43.3145	0.371555	1
YJR145C	0	25.8819	47.9003	0.481709	3.4
YIL065C	0	25.2524	44.1186	0.351913	3.4
YHL026C	0	24.429	41.879	0.394358	1
YJR133W	0	23.8234	44.5536	0.34371	1
YDR445C	0	24.429	46.1159	0.355567	1
YMR039C	0	25.2524	50.891	0.384096	1
YNL085W	0	24.429	46.5288	0.265251	1
YOR271C	0	24.429	43.8429	0.284769	1
YGL105W	0	24.429	48.0981	0.369227	4.4
YCR034W	0	25.8819	50.4423	0.270672	1
YML004C	0	24.429	43.3521	0.304846	1
YLR199C	0	24.429	44.1389	0.332351	1
YMR135C	0	23.8234	44.6051	0.314655	1
YMR124W	0	23.8234	44.4251	0.356095	1
YKR056W	0	24.429	43.537	0.299839	1
YMR071C	0	24.429	42.7554	0.346083	1
YJL181W	0	23.8234	43.9483	0.322631	1
YDL230W	0	23.8234	43.9026	0.405089	1
YML083C	0	24.429	44.0623	0.337928	1
YNR032C-A	0	23.8234	44.6779	0.319598	1
YAL049C	0	24.429	43.44	0.342851	1
YPR017C	0	24.429	45.1863	0.280761	1
YOR030W	0	23.8234	40.6856	0.40634	1
YLR392C	0	24.429	44.9249	0.34754	1
YAR037W	0	23.8234	43.1512	0.309246	1
YDR019C	0	23.8234	42.0633	0.322911	1
YKL140W	0	23.8234	42.7463	0.33654	1
YCR099C	0	23.8234	44.3886	0.315487	1
YOR009W	0	23.8234	43.9956	0.304721	1
YGL159W	0	23.8234	44.4038	0.398864	1
YHR198C	0	24.429	43.4772	0.292794	1
YMR158W-A	0	24.429	43.6294	0.213176	1
YEL016C	0	24.429	42.7096	0.314449	1
YAL060W	0	23.8234	43.679	0.365925	1
YBR036C	0	24.429	43.6708	0.268398	1
YOR072W	0	23.8234	43.4321	0.33304	1
YBR028C	0	23.8234	42.7033	0.320504	1
YBR034C	0	23.8234	42.2667	0.28586	1
YPL134C	0	24.429	42.7441	0.273175	1
YDR421W	0	24.429	43.5439	0.332728	1
YDR419W	0	23.8234	43.9695	0.361066	1
YNL141W	0	23.8234	44.2682	0.322423	1
YGL252C	0	23.8234	41.3347	0.382953	1
YKL001C	0	24.429	44.155	0.32524	1
YOR158W	0	24.429	43.0424	0.393593	3.2
YML003W	0	24.429	43.7769	0.317141	1
YML101C	0	23.8234	42.2564	0.230174	1
YLR225C	0	24.429	43.4017	0.393745	1
YBR052C	0	24.429	45.0491	0.293379	1
YLR082C	0	24.429	40.7979	0.333094	1
YNL199C	0	24.429	44.8439	0.404702	4.6
YDR535C	0	24.429	44.4894	0.371507	1
YKL107W	0	24.429	42.5745	0.352838	1
YDR148C	0	23.8234	44.6204	0.364676	1
YDR426C	0	24.429	43.32	0.349782	1
YMR194C-A	0	24.429	43.5253	0.313725	1
YBR050C	0	24.429	44.7997	0.331911	1
YOR025W	0	24.429	41.5517	0.290343	1
YCR021C	0	23.8234	43.1889	0.368056	1
YMR088C	0	23.8234	44.1253	0.376675	1
YNR061C	0	23.8234	43.0154	0.355139	1
YIL168W	0	23.8234	42.7656	0.353402	1
YKL117W	0	23.8234	42.4289	0.409006	1
YCR101C	0	23.8234	44.2051	0.337189	1
YKL130C	0	23.8234	42.9401	0.405175	1
YHL021C	0	24.429	41.6966	0.33125	1
YDL127W	0	24.429	44.8372	0.289897	1
YOR384W	0	23.0315	42.2145	0.263749	1
YGR151C	0	24.429	42.2628	0.303551	1
YKL127W	0	24.429	42.4811	0.398238	1
YML038C	0	23.8234	44.1655	0.224739	1
YDL187C	0	23.8234	44.8671	0.313325	1
YMR319C	0	24.429	42.7209	0.360335	1
YDR415C	0	24.429	43.3509	0.349595	1
YOR154W	0	24.429	46.4494	0.369577	1
YKR104W	0	24.429	44.4474	0.284336	1
YDL149W	0	24.429	43.9459	0.354502	1
YAL067C	0	23.8234	43.6563	0.351068	1
YGL198W	0	23.8234	42.1378	0.375953	1
YGR205W	0	23.8234	44.8391	0.351943	1
YDL034W	0	24.429	43.0559	0.352034	1
YJR084W	0	24.429	46.0762	0.342706	1
YPL219W	0	24.429	43.7943	0.286139	1
YBR053C	0	24.429	44.13	0.315688	1
YDL233W	0	23.8234	45.09	0.375707	1
YOR196C	0	23.8234	44.4262	0.384072	4.7
YDL073W	0	23.8234	42.523	0.267765	1
YDR536W	0	23.8234	44.0862	0.277674	1
YHL030W	0	23.8234	42.0603	0.303987	1
YHR022C	0	24.429	42.6039	0.335148	1
YPR122W	0	24.429	45.1967	0.297448	1
YPL240C	0	24.429	43.6948	0.262663	1
YAL019W	0	23.8234	43.064	0.296687	1
YCR067C	0	24.429	42.6297	0.297773	1
YGL257C	0	23.8234	42.4468	0.390548	1
YMR062C	0	24.429	43.9261	0.307144	1
YGL165C	0	24.429	44.1443	0.293961	1
YGL255W	0	24.429	42.1158	0.378567	1
YER097W	0	24.429	44.6493	0.335376	1
YNL027W	0	24.429	42.566	0.280306	1
YBL005W	0	23.8234	44.6346	0.368955	1
YGR055W	0	23.8234	43.4774	0.336049	1
YBR027C	0	24.429	43.0504	0.268191	1
YLR398C	0	23.8234	45.504	0.32747	1
YPR063C	0	23.0315	45.5968	0.303265	1
YBL096C	0	24.429	44.3154	0.319379	1
YPR009W	0	23.8234	44.9723	0.311278	1
YHR193C	0	24.429	45.1688	0.358137	1
YDR345C	0	23.8234	43.0262	0.239244	1
YBL061C	0	23.8234	46.588	0.345106	1
YPL103C	0	24.429	47.8079	0.370971	1
YNL063W	0	23.8234	42.5839	0.373733	1
YNL104C	0	24.429	44.6224	0.247495	1
YLR144C	0	23.0315	43.8371	0.37834	1
YML053C	0	23.8234	44.8329	0.343147	1
YLR408C	0	24.429	43.8718	0.335722	1
YDR285W	0	24.429	44.2566	0.363366	1
YDL070W	0	23.8234	42.4475	0.250217	1
YOL008W	0	23.8234	43.6388	0.338741	1
YDR014W	0	24.429	44.251	0.235415	1
YKL102C	0	24.429	41.2667	0.308903	1
YGL231C	0	23.8234	42.4332	0.406339	1
YKR097W	0	24.429	43.9527	0.328052	1
YLR255C	0	24.429	41.3193	0.288776	1
YDR030C	0	24.429	43.8395	0.350742	1
YHR096C	0	24.429	43.0226	0.321512	1
YGL243W	0	24.429	41.6851	0.253979	1
YMR129W	0	23.8234	43.2896	0.287622	1
YMR111C	0	24.429	43.0361	0.248598	1
YLR122C	0	23.8234	42.315	0.3065	1
YOL088C	0	23.8234	44.9133	0.361655	1
YLL007C	0	24.429	45.3339	0.292249	1
YML119W	0	23.8234	42.2784	0.296838	1
YLR281C	0	23.8234	42.5645	0.380608	1
YOR270C	0	24.429	45.4246	0.255462	3.4
YLR034C	0	24.429	45.7464	0.451468	1
YFR053C	0	23.8234	41.4609	0.326399	1
YLR284C	0	24.429	42.1279	0.398144	1
YOR267C	0	23.8234	44.4145	0.240909	1
YOL089C	0	24.429	43.036	0.377836	1
YOR265W	0	23.8234	42.2196	0.254666	1
YOR178C	0	24.429	44.0749	0.314256	1
YLR258W	0	24.429	42.0838	0.282631	1
YHL035C	0	23.8234	41.7274	0.343523	1
YKR061W	0	23.8234	43.3501	0.281403	1
YML008C	0	24.429	42.8608	0.309046	3.2
YBL067C	0	24.429	41.7098	0.378176	1
YLR126C	0	24.429	42.5168	0.373996	1
YOL103W	0	24.429	44.8292	0.317963	1
YLR313C	0	24.429	42.2078	0.348524	1
YLR107W	0	24.429	42.4539	0.364691	1
YDR042C	0	24.429	42.4527	0.351993	1
YML111W	0	24.429	42.2647	0.231468	1
YPL274W	0	23.8234	42.4501	0.272531	1
YJL004C	0	23.8234	46.688	0.325482	1
YDR018C	0	24.429	42.1976	0.352686	1
YNL020C	0	24.429	42.6961	0.255961	1
YAL005C	0	24.429	46.2275	0.260488	1
YOR273C	0	23.8234	43.5229	0.259802	1
YNL307C	0	23.8234	43.2021	0.364853	1
YGL180W	0	23.8234	45.3768	0.323656	1
YLR228C	0	23.8234	42.1018	0.34064	1
YNL012W	0	24.429	43.628	0.28406	1
YJL149W	0	24.429	45.8283	0.324894	1
YMR136W	0	24.429	43.893	0.333629	1
YLR257W	0	23.8234	42.4402	0.338636	1
YLR427W	0	24.429	42.3774	0.29816	1
YPL197C	0	24.429	45.908	0.330581	1
YFR046C	0	24.429	42.46	0.351248	1
YDR319C	0	23.8234	43.7864	0.362943	1
YKL151C	0	24.429	43.1487	0.351588	1
YNR018W	0	24.429	44.7364	0.278581	1
YIR032C	0	23.8234	42.8528	0.275586	1
YGR261C	0	23.8234	44.2776	0.334938	1
YLR108C	0	23.8234	43.3781	0.399021	1
YCL049C	0	24.429	44.4319	0.35768	1
YFR056C	0	24.429	43.1795	0.339873	1
YDL231C	0	24.429	46.0849	0.386402	1
YLR387C	0	23.8234	43.7011	0.31137	1
YKL090W	0	24.429	44.0588	0.293867	1
YER066C-A	0	24.429	43.3983	0.317165	1
YJL082W	0	24.429	43.1881	0.280505	1
YML095C	0	23.8234	44.3942	0.235627	1
YIL163C	0	23.8234	44.7905	0.365768	1
YDR351W	0	24.429	43.5366	0.290476	1
YGR117C	0	24.429	43.6469	0.282516	1
YJL171C	0	24.429	44.5371	0.342683	1
YHR153C	0	23.8234	43.8871	0.341721	1
YDR032C	0	23.8234	45.4842	0.280899	1
YDL095W	0	23.8234	43.5141	0.229845	1
YGR217W	0	23.8234	43.2116	0.348964	1
YPR093C	0	23.8234	44.5786	0.26297	1
YCL064C	0	23.8234	43.4947	0.409079	1
YHL046C	0	23.8234	42.9407	0.379639	1
YML051W	0	23.8234	44.1555	0.358341	1
YML058C-A	0	24.429	44.6647	0.378616	1
YMR011W	0	24.429	44.3967	0.277108	1
YJR102C	0	24.429	45.1212	0.334927	1
YER140W	0	24.429	44.3816	0.298482	1
YDR080W	0	23.8234	44.8663	0.409896	1
YML078W	0	23.8234	44.2306	0.294542	1
YBR019C	0	23.8234	43.3082	0.291272	1
YPL212C	0	23.8234	44.2691	0.348523	1
YLR324W	0	23.8234	43.2598	0.353056	1
YIL111W	0	23.8234	44.3798	0.273115	1
YLL014W	0	23.8234	44.0089	0.305011	1
YLR413W	0	24.429	44.6268	0.33306	1
YJR014W	0	23.8234	46.4949	0.381611	1
YGL037C	0	23.8234	44.6271	0.334468	1
YHR129C	0	23.0315	44.7697	0.328526	1
YPR054W	0	24.429	46.3663	0.270979	1
YOR375C	0	23.8234	42.3651	0.235658	1
YBR005W	0	23.8234	44.2976	0.309756	1
YOR185C	0	23.8234	44.2795	0.31707	1
YDR029W	0	24.429	44.7248	0.358929	1
YHR029C	0	23.8234	41.4478	0.372636	1
YER062C	0	24.429	41.339	0.354511	1
YDL154W	0	23.8234	42.8906	0.393292	1
YHR132C	0	23.8234	42.0344	0.328877	1
YAL027W	0	23.8234	43.6648	0.307729	1
YGL205W	0	23.8234	42.2274	0.342412	1
YHL036W	0	24.429	42.8831	0.363896	1
YKL161C	0	24.429	42.8668	0.408321	1
YPR077C	0	24.429	46.0187	0.323387	1
YDR309C	0	24.429	44.0132	0.349552	1
YLR445W	0	24.429	42.5152	0.325372	1
YKL123W	0	24.429	42.5619	0.367327	1
YPR132W	0	23.8234	45.1828	0.522838	5.9
YJR040W	0	24.429	44.5097	0.358037	1
YNL091W	0	23.8234	43.9942	0.339812	1
YJR024C	0	23.0315	43.6276	0.281706	1
YMR041C	0	23.8234	43.5249	0.391574	1
YLR054C	0	24.429	42.9703	0.362964	1
YDR406W	0	23.8234	43.4972	0.311018	1
YLR375W	0	23.8234	43.5373	0.340591	1
YDR183W	0	24.429	43.3793	0.338501	1
YLR120C	0	24.429	43.0965	0.318778	1
YPR090W	0	23.8234	44.0587	0.295201	1
YLL054C	0	24.429	43.9968	0.379969	1
YOR138C	0	24.429	44.3475	0.290513	1
YGR028W	0	23.8234	44.1172	0.290468	1
YOR202W	0	24.429	43.5787	0.286049	1
YGL139W	0	24.429	43.0658	0.339521	1
YOR142W	0	23.8234	42.8913	0.373808	1
YMR027W	0	24.429	44.2557	0.287203	1
YML131W	0	25.2524	43.0718	0.431265	1
YGL181W	0	23.8234	44.4305	0.288684	1
YLR460C	0	25.2524	44.1229	0.348588	1
YBR058C	0	24.429	44.534	0.281094	1
YNL136W	0	24.429	44.4646	0.264615	1
YPL195W	0	23.8234	45.6586	0.282288	1
YJL106W	0	23.8234	43.4808	0.277457	1
YLR351C	0	23.8234	42.5195	0.352088	1
YMR067C	0	23.8234	43.6598	0.37047	1
YGR138C	0	24.429	47.4972	0.301604	1
YPL119C	0	24.429	46.7471	0.396207	1
YJL176C	0	24.429	47.2934	0.365863	18.8
YER046W-A	0	24.429	42.2528	0.400486	1
YNL235C	0	23.8234	41.641	0.312573	1
YLR252W	0	24.429	42.2185	0.332884	1
YBR147W	0	25.2524	43.9579	0.307305	1
YGR225W	0	24.429	43.1272	0.411231	1
YDL010W	0	23.8234	46.0579	0.273534	1
YPL170W	0	24.429	45.7351	0.329721	1
YDR059C	0	23.8234	43.2671	0.330934	1
YBR108W	0	23.8234	43.7592	0.380254	1
YOL111C	0	24.429	47.145	0.372994	1
YHL024W	0	24.429	45.7875	0.309424	1
YPL089C	0	23.8234	46.5313	0.328341	1
YPR134W	0	23.8234	45.8305	0.395547	3.9
YLR172C	0	24.429	45.155	0.344005	1
YJL013C	0	24.429	45.9563	0.32417	1
YLR030W	0	23.8234	45.2778	0.490998	1
YJR079W	0	24.429	47.1317	0.34047	1
YMR171C	0	25.2524	43.0266	0.354367	1
YHR045W	0	23.8234	45.0108	0.28468	1
YDL110C	0	24.429	44.0026	0.289381	1
YCL035C	0	24.429	45.8425	0.299308	1
YML067C	0	23.8234	43.8701	0.353317	1
YPR174C	0	23.8234	45.3826	0.308622	1
YDL214C	0	23.8234	45.521	0.387016	1
YGL179C	0	24.429	42.7513	0.327542	1
YLR035C	0	24.429	46.5446	0.551633	1
YGL132W	0	24.429	43.7799	0.298779	1
YDR384C	0	23.8234	45.7808	0.326181	1
YNL094W	0	23.8234	46.226	0.296587	1
YIL162W	0	24.429	44.6673	0.247161	1
YBR299W	0	24.429	44.3219	0.387137	1
YBR014C	0	24.429	43.2951	0.307161	1
YOL056W	0	24.429	42.6279	0.337065	1
YGL228W	0	24.429	43.0878	0.366197	1
YDR008C	0	24.429	42.3979	0.391312	1
YDR399W	0	23.8234	44.7961	0.339838	1
YEL017C-A	0	24.429	44.1072	0.345354	1
YOR188W	0	23.8234	43.4613	0.370233	1
YGL090W	0	24.429	42.7829	0.310304	1
YAR044W	0	23.8234	42.9661	0.286805	1
YKL220C	0	25.2524	45.0794	0.303523	1
YDR072C	0	23.8234	44.5183	0.338489	1
YFR007W	0	24.429	43.5656	0.355511	1
YGR017W	0	24.429	45.3375	0.370896	1
YHR104W	0	24.429	41.6608	0.278671	1
YDR213W	0	24.429	43.2494	0.39039	1
YCR006C	0	23.8234	43.7543	0.371446	1
YCR022C	0	24.429	43.1344	0.362851	1
YBR232C	0	24.429	43.3474	0.351328	1
YLR428C	0	24.429	43.3792	0.316487	1
YGL005C	0	24.429	42.7626	0.234492	1
YHR140W	0	23.8234	46.2144	0.405277	1
YPR147C	0	23.0315	46.1802	0.366985	1
YLR210W	0	24.429	42.6592	0.393909	1
YLR271W	0	23.8234	42.5838	0.401299	1
YPL203W	0	24.429	45.9503	0.284239	1
YMR230W	0	24.429	45.3825	0.485347	1
YHR043C	0	24.429	45.2851	0.339522	1
YHR203C	0	23.8234	43.6738	0.383587	3
YNR048W	0	23.8234	43.7841	0.278277	1
YCR028C	0	24.429	43.9972	0.337695	3.1
YMR312W	0	24.429	45.3779	0.348217	1
YOR189W	0	24.429	44.8172	0.312269	1
YOR005C	0	23.8234	44.8757	0.331652	1
YDR009W	0	23.8234	42.9798	0.343754	1
YGR247W	0	24.429	42.2498	0.318523	1
YMR322C	0	24.429	43.0083	0.300631	1
YBR012C	0	24.429	44.1496	0.332891	1
YOR173W	0	23.8234	43.8328	0.394838	1
YBR145W	0	24.429	43.2248	0.287148	1
YDL173W	0	24.429	44.39	0.369504	1
YHR138C	0	23.8234	41.5114	0.313663	1
YBL106C	0	23.8234	41.9411	0.25888	1
YNL058C	0	23.8234	42.0626	0.276106	1
YOL153C	0	23.8234	44.3037	0.376908	1
YNL070W	0	25.8819	49.9493	0.281238	1
YKR044W	0	23.8234	43.868	0.351257	1
YKL159C	0	23.8234	42.5445	0.391442	1
YNL316C	0	24.429	43.8129	0.263415	1
YDL090C	0	23.8234	50.2502	0.38892	7
YLR358C	0	25.2524	61.3344	0.356078	5.8
YNL084C	0	24.429	52.9194	0.406602	1
YLR312C	0	23.8234	43.6215	0.379173	1
YDR035W	0	23.8234	43.2962	0.356687	1
YLR437C	0	24.429	42.9988	0.31404	1
YJR005W	0	24.429	49.3948	0.326033	1
YGR097W	0	25.2524	50.3629	0.328164	1
YDL225W	0	23.8234	51.9401	0.347532	1
YFL027C	0	23.8234	43.8238	0.367252	1
YHR111W	0	23.8234	50.7466	0.370422	1
YDL046W	0	24.429	43.6888	0.323048	1
YLR401C	0	23.8234	43.5384	0.361395	1
YMR115W	0	24.429	43.3815	0.33701	1
YDR056C	0	23.8234	43.2933	0.312307	1
YDR340W	0	24.429	44.7828	0.310248	1
YMR299C	0	24.429	46.2031	0.366294	1
YNR040W	0	24.429	43.1434	0.351721	1
YNL100W	0	23.8234	46.3382	0.255393	1
YML048W-A	0	23.8234	45.2483	0.306875	1
YJL120W	0	23.8234	43.6951	0.2898	5
YFR057W	0	23.8234	43.6821	0.378525	1
YLR209C	0	23.8234	43.5558	0.388136	1
YDL023C	0	24.429	46.1628	0.297783	1
YCR107W	0	23.8234	42.4627	0.310106	1
YJL045W	0	23.8234	43.9499	0.258078	1
YGR123C	0	24.429	43.6213	0.319843	1
YLR266C	0	24.429	42.2555	0.405704	1
YER071C	0	24.429	42.7366	0.360441	1
YPL192C	0	24.429	46.265	0.319169	1
YJL093C	0	23.8234	43.6424	0.261312	1
YJL016W	0	24.429	48.1017	0.297908	1
YOR171C	0	23.8234	43.2664	0.403953	1
YJR003C	0	24.429	43.4203	0.274057	1
YNR070W	0	24.429	43.9969	0.393609	1
YCR106W	0	23.8234	43.013	0.365736	1
YIL069C	0	24.429	45.5067	0.365431	1
YKR088C	0	23.8234	44.4019	0.313877	1
YLR235C	0	25.2524	48.7236	0.234349	16.4
YMR173W-A	0	24.429	43.7044	0.303034	1
YNL198C	0	25.2524	46.9562	0.347049	1
YOR085W	0	25.2524	46.6005	0.352132	1
YKR100C	0	24.429	43.4034	0.310894	1
YPL159C	0	24.429	45.2633	0.286625	1
YNL117W	0	24.429	43.705	0.359183	1
YOR132W	0	23.8234	42.6615	0.35129	1
YLR017W	0	23.8234	44.2289	0.4136	1
YIR013C	0	23.8234	43.0046	0.272533	1
YNL334C	0	24.429	43.5848	0.382531	1
YJL028W	0	24.429	44.9438	0.311418	1
YPL009C	0	23.8234	43.2233	0.381592	1
YJR153W	0	24.429	43.9817	0.372817	1
YGL226C-A	0	24.429	43.3008	0.374656	1
YGL166W	0	24.429	43.1977	0.243768	1
YBR023C	0	24.429	44.1702	0.300365	1
YKL148C	0	24.429	42.9604	0.299912	1
YPL106C	0	23.8234	46.0366	0.339893	7.8
YPL202C	0	23.8234	46.7557	0.395704	1
YHR106W	0	24.429	41.6565	0.326681	1
YDR286C	0	23.8234	43.3732	0.377263	1
YAL066W	0	23.8234	44.2238	0.344615	1
YER030W	0	23.8234	43.6284	0.365582	1
YML041C	0	24.429	43.5128	0.401507	1
YAL055W	0	23.8234	43.9775	0.401563	1
YLR415C	0	23.8234	44.1069	0.332814	1
YNL023C	0	23.8234	42.5119	0.285623	1
YER106W	0	23.8234	45.2852	0.286597	1
YKR035W-A	0	24.429	47.9141	0.286738	1
YJL055W	0	24.429	45.0843	0.252145	1
YJR058C	0	24.429	44.0013	0.294797	1
YOL114C	0	24.429	44.1901	0.361472	1
YJR053W	0	24.429	43.9048	0.276765	1
YGR068C	0	23.8234	44.079	0.287069	1
YBR156C	0	24.429	44.3481	0.272748	1
YBR101C	0	24.429	47.1713	0.300477	1
YPL226W	0	23.8234	41.7672	0.432075	1
YJL185C	0	24.429	46.7366	0.376485	1
YNL339C	0	24.429	44.6699	0.390309	1
YGL194C	0	23.8234	44.8162	0.368348	1
YER173W	0	23.8234	45.2941	0.319714	1
YLR050C	0	24.429	42.0476	0.347393	1
YLR057W	0	23.8234	42.2674	0.338975	1
YPL026C	0	23.8234	43.2863	0.274636	1
YGL229C	0	23.8234	43.6992	0.365257	1
YLR449W	0	24.429	43.6643	0.279312	1
YLR248W	0	24.429	41.2633	0.324796	1
YCR077C	0	24.429	50.2526	0.321565	3.4
YGL160W	0	23.8234	41.57	0.340312	1
YDR043C	0	23.8234	42.9383	0.377207	1
YLR150W	0	24.429	44.5979	0.408378	1
YKL199C	0	24.429	44.4771	0.366764	1
YGL197W	0	23.8234	45.1727	0.355247	1
YJL037W	0	24.429	44.6696	0.297739	1
YLR333C	0	24.429	42.2788	0.372265	1
YOR059C	0	24.429	45.3165	0.319089	1
YFR048W	0	23.8234	44.0835	0.40366	1
YKL150W	0	23.8234	44.1013	0.300141	1
YBR025C	0	24.429	42.8833	0.316371	1
YJL212C	0	23.8234	43.3682	0.325981	1
YLR377C	0	24.429	43.7645	0.326359	1
YLR013W	0	23.8234	43.8089	0.394714	1
YPL206C	0	24.429	44.7466	0.280539	1
YLR037C	0	23.8234	45.1469	0.291324	1
YGR196C	0	23.8234	51.1865	0.331699	1
YLR128W	0	23.8234	42.7287	0.376023	1
YDR293C	0	23.8234	47.6195	0.366601	6.3
YLR325C	0	23.8234	41.6521	0.391216	1
YLR329W	0	24.429	42.5996	0.410786	1
YMR099C	0	24.429	43.5097	0.260169	1
YKL100C	0	23.8234	43.1026	0.326303	1
YPR199C	0	24.429	43.0466	0.355674	1
YDR165W	0	23.8234	42.7577	0.347739	1
YKL096W-A	0	24.429	44.7782	0.250607	1
YGL262W	0	24.429	41.3448	0.37756	1
YFR043C	0	23.8234	42.8533	0.338788	1
YPL144W	0	24.429	48.7606	0.385653	1
YDR541C	0	24.429	43.5033	0.305292	1
YKR009C	0	24.429	42.2508	0.345346	1
YDL113C	0	24.429	44.1281	0.247274	1
YKL120W	0	24.429	43.3285	0.35812	1
YKL106W	0	23.8234	41.7947	0.41366	1
YBR001C	0	23.8234	43.429	0.406129	1
YIL016W	0	24.429	42.8416	0.351123	1
YHR161C	0	23.8234	41.6351	0.398004	1
YHL017W	0	23.8234	41.7573	0.357214	1
YBR051W	0	24.429	45.0693	0.343467	1
YER067C-A	0	23.8234	42.0899	0.325877	1
YNL087W	0	24.429	44.1838	0.29755	1
YKL046C	0	23.8234	43.3284	0.290331	1
YNL335W	0	24.429	44.9327	0.375116	1
YDL036C	0	23.8234	45.2929	0.346067	1
YLR341W	0	23.8234	42.9984	0.307018	1
YLR285W	0	23.8234	43.3542	0.400884	1
YOL083W	0	24.429	43.2485	0.293568	1
YER144C	0	23.8234	41.8901	0.315726	1
YMR044W	0	23.8234	43.601	0.394474	1
YPL037C	0	24.429	42.0301	0.227382	1
YML005W	0	24.429	45.3509	0.330861	1
YFR039C	0	24.429	42.7784	0.364748	1
YGL202W	0	24.429	42.5603	0.37923	1
YJL017W	0	24.429	46.051	0.356982	1
YDR068W	0	24.429	44.2239	0.299713	1
YHR157W	0	24.429	42.8945	0.297357	1
YHR114W	0	23.8234	43.0216	0.350033	1
YER180C	0	24.429	44.1652	0.370292	1
YML018C	0	23.8234	44.2363	0.287382	1
YGL259W	0	24.429	42.5022	0.369806	1
YBL062W	0	23.8234	44.6578	0.355001	1
YJL043W	0	23.8234	44.1224	0.230259	1
YIL167W	0	23.8234	43.8743	0.32868	1
YLR253W	0	24.429	42.3747	0.313593	1
YHR151C	0	23.8234	43.0967	0.244486	1
YLR178C	0	24.429	44.0689	0.348075	1
YLR278C	0	24.429	42.6796	0.415337	1
YLR241W	0	24.429	42.7212	0.29567	1
YGL067W	0	23.8234	44.7414	0.269029	1
YPR106W	0	23.8234	44.8923	0.381057	1
YLR113W	0	23.8234	43.1981	0.226712	1
YPR089W	0	24.429	45.314	0.27599	1
YOR285W	0	24.429	43.636	0.329535	1
YFR049W	0	24.429	43.0178	0.320531	1
YDR192C	0	24.429	42.4694	0.386984	1
YIL060W	0	24.429	43.4075	0.408968	1
YLR121C	0	23.8234	43.0358	0.296786	1
YGL062W	0	23.8234	45.3752	0.239525	1
YJL068C	0	24.429	44.4235	0.288953	1
YMR132C	0	23.8234	43.8844	0.290442	1
YDR163W	0	24.429	42.3474	0.391548	1
YDR539W	0	23.8234	43.9945	0.314996	1
YOL054W	0	23.8234	44.0002	0.279207	1
YOL007C	0	23.8234	44.6605	0.299913	1
YGL014W	0	23.8234	43.8236	0.428577	1
YLR171W	0	23.8234	43.7704	0.389232	1
YOL053W	0	23.8234	43.3056	0.29736	1
YOL002C	0	23.8234	43.3244	0.28241	1
YLR354C	0	23.8234	43.0029	0.303324	1
YHR048W	0	24.429	43.5823	0.272539	1
YGL082W	0	23.8234	45.1999	0.341362	1
YPR127W	0	23.8234	45.2951	0.319402	1
YGR127W	0	24.429	44.9413	0.378392	1
YDL100C	0	24.429	44.4114	0.357355	1
YGL089C	0	24.429	50.0296	0.301474	1
YOR043W	0	24.429	50.2413	0.303612	1
YPR179C	0	23.0315	47.1822	0.295186	1
YMR004W	0	24.429	42.6761	0.341014	1
YPL145C	0	24.429	46.6458	0.33048	1
YOL030W	0	24.429	47.0717	0.312043	1
YIL058W	0	24.429	43.5682	0.264542	1
YKL015W	0	23.8234	44.0719	0.35321	1
YDR066C	0	23.8234	44.2859	0.342941	1
YNL024C	0	24.429	43.0672	0.367138	1
YIL001W	0	23.8234	42.691	0.302132	1
YJL119C	0	23.8234	43.5903	0.294189	1
YER066W	0	23.8234	44.3922	0.293159	1
YMR095C	0	23.8234	44.9382	0.350471	1
YDR116C	0	24.429	44.7604	0.361163	4.7
YMR148W	0	24.429	44.4617	0.270649	1
YMR205C	0	23.8234	42.6319	0.274092	16.7
YJL175W	0	24.429	41.6698	0.317566	4.4
YKR039W	0	23.8234	42.4173	0.312774	1
YLR164W	0	23.8234	43.4249	0.32311	1
YDR525W-A	0	23.8234	42.5454	0.303143	1
YGR241C	0	23.8234	41.7155	0.315598	1
YOR006C	0	23.8234	41.3706	0.350542	1
YGL232W	0	23.8234	41.5648	0.390357	1
YLR043C	0	23.8234	42.9618	0.371548	1
YGL260W	0	23.8234	42.8148	0.385413	1
YHR094C	0	23.8234	42.2849	0.323859	1
YLR053C	0	23.8234	41.8928	0.348714	5.2
YHR115C	0	23.8234	42.1765	0.326364	1
YPL047W	0	23.8234	41.6404	0.375112	1
YIL137C	0	23.8234	43.3463	0.344786	1
YHL016C	0	24.429	42.2568	0.3167	1
YLR001C	0	24.429	41.7921	0.303879	1
YDL052C	0	23.8234	42.0981	0.243348	1
YKL135C	0	23.8234	42.1421	0.280094	1
YLR073C	0	24.429	43.0605	0.327288	1
YJR052W	0	23.8234	43.172	0.282469	1
YJR050W	0	23.8234	42.0802	0.344862	1
YDR401W	0	24.429	44.9826	0.314395	1
YPL158C	0	24.429	48.6088	0.320365	1
YPR140W	0	24.429	45.6235	0.313684	1
YJL145W	0	24.429	43.1848	0.365534	1
YAL029C	0	23.8234	43.346	0.322036	1
YGR207C	0	23.8234	41.6888	0.364048	1
YKR034W	0	23.8234	46.6027	0.330235	1
YPR138C	0	23.8234	46.0068	0.278997	1
YIR001C	0	23.8234	42.8367	0.311016	1
YJL134W	0	23.8234	43.7416	0.403582	1
YIL017C	0	23.8234	44.2069	0.318501	3.6
YJL164C	0	23.8234	46.0446	0.332352	1
YKL017C	0	23.8234	43.8389	0.370702	1
YHL037C	0	23.8234	43.7154	0.329058	1
YPL095C	0	23.8234	47.3619	0.372449	1
YPL088W	0	24.429	47.5228	0.338036	1
YJR115W	0	24.429	46.6747	0.377659	1
YGL211W	0	23.8234	47.0903	0.405874	1
YKL139W	0	24.429	53.8646	0.285425	6.5
YKR005C	0	24.429	43.2547	0.318475	1
YHL042W	0	23.8234	47.6418	0.31481	1
YLL040C	0	23.0315	46.0373	0.288804	1
YDR272W	0	23.8234	44.1997	0.292592	1
YLR434C	0	23.8234	43.8721	0.365748	1
YGL127C	0	23.0315	45.2905	0.275093	3.8
YDL171C	0	23.8234	42.8768	0.378456	1
YLR169W	0	24.429	43.3671	0.315268	1
YLR242C	0	23.8234	50.0222	0.275076	20.1
YLR135W	0	23.8234	49.0226	0.336161	1
YCR071C	0	24.429	49.5983	0.349131	4.8
YBR130C	0	23.8234	43.2126	0.263873	1
YJL159W	0	24.429	43.3506	0.364121	1
YJR105W	0	23.8234	45.6043	0.327772	1
YBR008C	0	23.8234	43.8889	0.305541	1
YIL005W	0	23.8234	44.0445	0.343726	1
YAL065C	0	24.429	44.0046	0.338969	1
YFL034C-A	0	24.429	42.6414	0.307692	1
YEL018W	0	24.429	43.0093	0.290113	1
YEL065W	0	23.8234	43.59	0.400285	1
YOL063C	0	24.429	43.5545	0.287321	1
YNL193W	0	23.8234	43.1735	0.282931	1
YGL162W	0	23.8234	43.3852	0.332462	1
YBR151W	0	24.429	43.386	0.316369	1
YPR172W	0	24.429	46.4699	0.348496	1
YGR168C	0	24.429	43.4503	0.30446	1
YGR183C	0	24.429	44.7339	0.435906	1
YBL083C	0	24.429	46.4577	0.313086	1
YLR429W	0	24.429	43.5736	0.313379	1
YLR049C	0	23.8234	42.8376	0.313018	5.5
YKR031C	0	24.429	42.6451	0.368361	1
YLR098C	0	24.429	43.374	0.365459	1
YMR326C	0	23.8234	42.8286	0.297637	1
YDL206W	0	23.8234	45.6978	0.406361	1
YLR326W	0	24.429	41.9766	0.365569	1
YLR152C	0	24.429	42.0343	0.32103	1
YPR111W	0	23.8234	45.5229	0.323425	1
YDR144C	0	23.8234	46.5758	0.358122	1
YLR151C	0	23.8234	42.298	0.370767	1
YDL048C	0	23.8234	46.2691	0.30105	1
YHL014C	0	23.8234	42.3776	0.383239	1
YKL072W	0	24.429	44.7726	0.273083	1
YKL137W	0	23.8234	43.9328	0.328445	1
YAR002C-A	0	24.429	43.3111	0.246056	1
YPR058W	0	23.8234	45.4923	0.280101	1
YDL053C	0	23.8234	45.1448	0.377707	1
YOR379C	0	23.8234	45.242	0.359678	1
YCR008W	0	23.8234	43.5865	0.389485	1
YDR284C	0	24.429	44.6911	0.310868	1
YKL091C	0	23.8234	44.5677	0.317133	1
YKL131W	0	23.8234	41.8396	0.378019	1
YJL007C	0	23.8234	46.3252	0.374225	1
YNL045W	0	24.429	43.6802	0.30052	1
YPR153W	0	23.8234	44.2736	0.316332	1
YGR256W	0	24.429	44.8614	0.353402	1
YLR456W	0	24.429	43.3683	0.323814	1
YPL166W	0	23.8234	46.9627	0.373661	1
YHR080C	0	23.8234	42.6385	0.30983	1
YDL156W	0	24.429	44.1921	0.388788	1
YNL074C	0	23.8234	45.759	0.371888	1
YOL012C	0	23.8234	46.6581	0.289891	1
YJR154W	0	24.429	46.1596	0.323831	1
YJL170C	0	23.8234	44.1339	0.290625	1
YOL017W	0	23.8234	44.7853	0.306804	1
YGR289C	0	24.429	44.5779	0.477603	1
YER065C	0	24.429	42.8249	0.346224	1
YLR016C	0	24.429	42.9122	0.416831	1
YGL036W	0	23.8234	44.7452	0.390779	1
YPL077C	0	23.8234	43.2679	0.373246	1
YHL045W	0	23.0315	42.348	0.339715	1
YOR230W	0	23.8234	43.248	0.338468	1
YNL125C	0	23.0315	42.0843	0.311643	1
YHR163W	0	23.8234	42.6077	0.385171	1
YPR001W	0	23.8234	43.4964	0.310236	1
YHR137W	0	24.429	42.1708	0.35971	1
YHR136C	0	23.0315	42.541	0.29936	1
YKL010C	0	23.8234	43.1994	0.3343	1
YLR287C	0	24.429	41.8681	0.333806	1
YDL218W	0	23.8234	46.7035	0.398177	1
YCR020C	0	23.8234	42.9011	0.400137	1
YDL189W	0	23.8234	43.5333	0.363816	1
YDR515W	0	24.429	42.6307	0.351859	1
YBL102W	0	24.429	43.7485	0.282741	1
YOR031W	0	23.8234	44.1951	0.34146	1
YDR142C	0	24.429	41.8525	0.373133	1
YDL071C	0	23.8234	43.1885	0.238312	1
YKL128C	0	23.8234	42.708	0.343354	1
YDL025C	0	23.8234	45.7488	0.323127	1
YPR076W	0	23.8234	44.6704	0.315747	1
YAR040C	0	24.429	42.6939	0.309448	1
YJR073C	0	24.429	44.4483	0.292134	1
YJL158C	0	23.8234	44.6823	0.334153	1
YHR124W	0	23.0315	43.927	0.344796	1
YER080W	0	24.429	42.5091	0.330098	1
YGL161C	0	23.8234	44.8455	0.2897	1
YKL216W	0	25.2524	42.9541	0.376879	1
YBR105C	0	24.429	43.7398	0.420746	1
YPL230W	0	25.2524	43.9653	0.275069	1
YIL122W	0	25.2524	44.1985	0.322087	4.5
YDL130W-A	0	25.2524	44.0114	0.275819	1
YMR259C	0	25.2524	45.0838	0.378135	1
YGL146C	0	25.2524	43.3625	0.237987	1
YNL092W	0	25.2524	44.3371	0.271711	1
YIL006W	0	24.429	44.5522	0.333167	1
YOR067C	0	24.429	46.0663	0.383913	1
YEL068C	0	24.429	43.6723	0.402314	1
YFR012W	0	24.429	43.2729	0.3054	1
YNR064C	0	25.2524	44.5891	0.370018	1
YAR050W	0	25.2524	44.6983	0.347323	1
YNL057W	0	25.2524	44.3413	0.306402	1
YJR116W	0	24.429	46.0514	0.369184	1
YPL187W	0	24.429	45.3377	0.328022	1
YLR006C	0	25.2524	46.1505	0.400236	1
YPR188C	0	25.2524	43.5879	0.369009	1
YML089C	0	25.2524	44.0213	0.365016	1
YLR170C	0	25.2524	44.492	0.332913	1
YDL239C	0	24.429	45.4805	0.400104	1
YLR064W	0	25.2524	45.386	0.326408	1
YNL093W	0	25.2524	45.2933	0.377826	1
YMR264W	0	24.429	45.325	0.3718	1
YFL010C	0	24.429	43.4309	0.282197	1
YKL034W	0	24.429	43.4536	0.352259	1
YPL130W	0	25.2524	46.3945	0.373746	1
YBR057C	0	25.2524	46.6511	0.351742	1
YDL216C	0	25.2524	46.377	0.372011	1
YBR172C	0	25.2524	44.1317	0.319145	1
YAL024C	0	24.429	44.2862	0.268724	1
YLR374C	0	25.2524	45.2609	0.322267	1
YKL077W	0	24.429	44.6455	0.330324	1
YLL048C	0	24.429	45.5888	0.294759	1
YDR250C	0	24.429	44.6637	0.271698	1
YLR450W	0	25.2524	43.305	0.302403	1
YOL042W	0	24.429	45.9787	0.285502	1
YBR292C	0	24.429	44.4803	0.365175	1
YAL048C	0	25.8819	55.5296	0.367801	1
YJR030C	0	24.429	42.9533	0.371856	1
YNL053W	0	25.2524	43.9739	0.396387	1
YDR385W	0	25.2524	45.963	0.387376	1
YOR156C	0	24.429	48.4861	0.344211	1
YOR165W	0	25.8819	44.5208	0.268034	1
YIR002C	0	25.2524	45.8785	0.260227	1
YOR058C	0	25.2524	51.8982	0.364915	1
YLR096W	0	24.429	44.6518	0.295409	1
YMR085W	0	25.2524	42.964	0.318713	1
YER113C	0	25.2524	48.7817	0.32799	1
YOL016C	0	25.2524	42.0888	0.315315	1
YMR102C	0	25.2524	42.9883	0.321233	1
YKL020C	0	25.2524	43.1671	0.4102	1
YGL117W	0	25.2524	45.4519	0.393702	1
YJL211C	0	24.429	47.6403	0.325894	1
YDL241W	0	24.429	45.1683	0.331707	1
YOR269W	0	25.8819	49.7394	0.235569	1
YBR293W	0	25.2524	45.5322	0.344273	1
YGR232W	0	24.429	44.9426	0.33002	1
YGR282C	0	25.2524	44.6428	0.372309	1
YPR195C	0	25.2524	44.0415	0.299016	1
YKL218C	0	25.2524	44.2814	0.280865	1
YGR254W	0	25.2524	43.7878	0.34802	1
YOR131C	0	24.429	43.7352	0.212511	1
YGL250W	0	25.2524	44.1079	0.44224	1
YKL185W	0	24.429	42.5554	0.346376	1
YMR057C	0	25.2524	45.0533	0.281203	1
YNR012W	0	25.2524	43.3084	0.319379	1
YKL051W	0	25.2524	43.1452	0.303491	1
YLL024C	0	24.429	44.1253	0.334791	1
YNL205C	0	24.429	44.7526	0.274973	1
YHR015W	0	25.2524	42.7108	0.268771	1
YPR128C	0	24.429	42.6047	0.295511	1
YFL013C	0	25.2524	44.7447	0.339789	1
YGL006W	0	24.429	43.1728	0.399869	1
YNL095C	0	24.429	45.2395	0.296244	1
YPR200C	0	24.429	43.1314	0.355916	1
YDR492W	0	25.2524	45.3271	0.267192	1
YOR008C-A	0	24.429	44.8503	0.361609	1
YKL066W	0	25.2524	43.5152	0.296646	1
YKL105C	0	24.429	42.7125	0.296907	1
YOL057W	0	24.429	43.0239	0.400367	1
YDR147W	0	25.2524	45.0676	0.299248	1
YJL051W	0	25.2524	43.1793	0.267363	1
YCR092C	0	25.2524	45.4387	0.338273	1
YDR099W	0	25.2524	44.0218	0.302852	1
YDR317W	0	25.2524	45.5423	0.319682	1
YOR350C	0	25.8819	43.9209	0.367716	1
YAL036C	0	24.429	42.5889	0.380874	1
YJL057C	0	25.2524	45.0472	0.377305	1
YHR180W	0	24.429	46.2295	0.301281	1
YDR440W	0	25.2524	45.2512	0.281688	1
YHR093W	0	24.429	42.9813	0.339244	1
YCL022C	0	24.429	44.9245	0.361851	1
YFL031W	0	25.2524	43.9701	0.358645	1
YFL012W	0	24.429	44.289	0.348123	1
YHR155W	0	25.2524	41.9839	0.33837	1
YER098W	0	25.2524	44.9649	0.390693	1
YGL017W	0	24.429	45.6223	0.282647	1
YKR013W	0	24.429	43.2667	0.380247	1
YDL144C	0	24.429	43.5435	0.365821	1
YIL159W	0	24.429	43.7796	0.339921	1
YIL130W	0	24.429	46.2795	0.305392	1
YLR042C	0	25.2524	43.5015	0.361926	4.7
YPL057C	0	24.429	44.2488	0.357083	1
YMR210W	0	24.429	43.7952	0.360756	1
YCR073W-A	0	25.2524	44.4369	0.267722	1
YDR239C	0	25.2524	45.7276	0.37981	1
YOR166C	0	25.2524	44.0945	0.31003	1
YLR231C	0	24.429	43.0142	0.348854	1
YIR044C	0	25.2524	43.2898	0.292142	1
YPR021C	0	25.2524	44.3938	0.295688	1
YHR035W	0	25.2524	42.76	0.338096	1
YGR131W	0	25.2524	45.1074	0.318707	1
YMR192W	0	24.429	44.7913	0.313738	1
YGL263W	0	25.2524	42.3648	0.306727	1
YER039C	0	24.429	43.0352	0.33933	1
YDR218C	0	24.429	44.3381	0.403221	1
YNR007C	0	24.429	44.4794	0.291631	1
YLR104W	0	24.429	43.1655	0.362107	1
YDR198C	0	24.429	44.1744	0.315789	1
YHR127W	0	24.429	44.8725	0.250588	1
YHR086W	0	24.429	41.8756	0.363023	1
YBR092C	0	25.2524	44.8094	0.312761	1
YGR154C	0	24.429	44.3352	0.369722	1
YBR125C	0	25.2524	42.8306	0.303066	1
YNR028W	0	24.429	44.8743	0.276858	1
YLR283W	0	25.2524	42.1675	0.371738	1
YLR420W	0	25.2524	43.7257	0.385729	1
YDR169C	0	24.429	44.5247	0.352308	1
YPR012W	0	24.429	44.587	0.319529	1
YGR193C	0	25.2524	43.8152	0.368599	1
YDR465C	0	24.429	44.3035	0.285695	1
YBR141C	0	24.429	45.3504	0.301895	1
YIL131C	0	24.429	44.5553	0.276429	1
YNL047C	0	25.2524	45.2073	0.372032	1
YAL051W	0	25.2524	44.8434	0.361568	1
YDR508C	0	25.2524	44.2119	0.254096	1
YLR093C	0	25.2524	42.8604	0.308578	1
YLR331C	0	25.2524	44.1604	0.368681	1
YBR288C	0	25.2524	43.9754	0.296763	1
YFL050C	0	25.2524	43.9276	0.369661	1
YDR275W	0	24.429	45.026	0.339554	1
YOR164C	0	25.2524	43.9706	0.278276	3.2
YLR356W	0	25.2524	43.1969	0.285017	1
YPR011C	0	25.2524	43.2138	0.348101	1
YMR176W	0	25.2524	44.4859	0.312752	1
YOR064C	0	25.2524	44.5168	0.36833	1
YGR281W	0	24.429	45.4004	0.391952	1
YGL080W	0	24.429	45.6256	0.361996	1
YCR051W	0	25.2524	42.9418	0.398096	1
YDR344C	0	24.429	43.4513	0.300307	1
YGL230C	0	25.2524	42.9708	0.378406	1
YHR162W	0	24.429	44.9021	0.346468	1
YPR083W	0	25.2524	43.3979	0.323128	1
YPR109W	0	25.2524	45.6741	0.274729	1
YMR058W	0	25.2524	45.7692	0.26047	1
YIR007W	0	25.2524	44.5816	0.337085	1
YOR093C	0	24.429	45.1447	0.38195	1
YJL073W	0	24.429	45.3893	0.286727	1
YGR096W	0	25.2524	44.9106	0.349887	1
YFR016C	0	25.2524	44.2921	0.293101	1
YOL105C	0	25.2524	44.2818	0.304794	1
YOL062C	0	23.8234	44.8993	0.315772	1
YLR279W	0	24.429	42.5851	0.405632	1
YLR011W	0	24.429	43.0123	0.347658	1
YDR139C	0	24.429	44.2498	0.331113	1
YMR087W	0	24.429	44.4412	0.369437	1
YDR215C	0	24.429	43.8119	0.367232	1
YMR172W	0	25.2524	44.4071	0.405259	1
YER091C-A	0	24.429	43.2619	0.329872	1
YCR032W	0	24.429	45.514	0.308748	1
YEL064C	0	24.429	44.3094	0.361839	1
YNR024W	0	25.2524	44.0031	0.295292	1
YLR349W	0	25.2524	42.8505	0.369598	1
YJR015W	0	25.2524	44.3696	0.283077	1
YDR371W	0	24.429	45.0566	0.314251	1
YDR338C	0	25.2524	44.6097	0.306229	1
YFR047C	0	24.429	43.1965	0.380982	1
YIL120W	0	25.2524	44.2895	0.305076	1
YDR354W	0	24.429	44.5248	0.356974	1
YLR070C	0	24.429	43.5658	0.369574	1
YLR081W	0	25.2524	42.2609	0.40416	1
YNL041C	0	25.2524	44.4877	0.297555	1
YOL108C	0	25.2524	44.5126	0.325895	1
YMR012W	0	25.2524	43.6025	0.316155	1
YCL039W	0	25.2524	44.9639	0.263917	1
YER044C-A	0	24.429	42.711	0.334248	1
YKL187C	0	25.2524	45.2576	0.296097	1
YFL054C	0	25.2524	42.6279	0.332427	1
YNL274C	0	24.429	46.5079	0.267432	1
YLR461W	0	25.8819	45.4745	0.352839	1
YGR226C	0	25.2524	42.3256	0.348519	1
YDR349C	0	23.8234	44.8019	0.275089	1
YHR021W-A	0	25.2524	43.8357	0.327138	1
YLL042C	0	24.429	43.5849	0.313319	1
YMR119W-A	0	25.2524	41.9319	0.383491	1
YKL079W	0	25.2524	44.4985	0.301501	1
YDL237W	0	25.2524	45.3204	0.400129	1
YLR041W	0	25.2524	43.1695	0.280149	1
YJR142W	0	24.429	44.1254	0.416274	1
YAL059W	0	25.2524	43.5574	0.38648	1
YMR081C	0	24.429	43.8838	0.354483	1
YMR022W	0	24.429	42.7697	0.291471	1
YAL037W	0	24.429	43.4587	0.369765	1
YLL017W	0	25.2524	43.3192	0.289299	1
YGR235C	0	25.2524	44.0149	0.354571	1
YMR283C	0	24.429	43.1117	0.335443	1
YGR189C	0	24.429	44.3511	0.380934	1
YNR073C	0	24.429	43.967	0.290262	1
YJL153C	0	24.429	43.4744	0.371718	1
YML002W	0	25.2524	43.695	0.289374	1
YGR221C	0	24.429	42.8886	0.341943	1
YER072W	0	25.2524	42.4984	0.645284	1
YPR157W	0	24.429	44.7985	0.319707	1
YLL016W	0	24.429	44.0512	0.304941	1
YGL059W	0	25.2524	44.6234	0.230581	1
YJL107C	0	24.429	43.8961	0.358953	1
YBR054W	0	25.2524	43.8999	0.334725	1
YOR061W	0	25.2524	44.8483	0.317571	1
YKR098C	0	25.2524	44.1242	0.3526	1
YMR258C	0	25.2524	45.5999	0.399029	1
YOR383C	0	25.2524	44.6268	0.295588	4.8
YDL085W	0	25.2524	44.1552	0.265432	1
YDR501W	0	25.2524	44.5482	0.317691	1
YLR063W	0	24.429	44.335	0.359537	1
YKR028W	0	24.429	43.0314	0.31841	1
YDR461W	0	24.429	42.393	0.390424	1
YNR021W	0	25.2524	43.3352	0.254248	1
YOL136C	0	24.429	44.8071	0.303314	1
YOL110W	0	24.429	44.3789	0.363565	1
YGR234W	0	24.429	44.2466	0.385373	1
YLR405W	0	24.429	43.42	0.362138	1
YKR033C	0	24.429	44.2111	0.396888	1
YGR203W	0	25.2524	43.473	0.341244	1
YJR044C	0	25.2524	43.1596	0.254646	1
YMR002W	0	25.2524	44.0211	0.346271	1
YEL066W	0	25.2524	44.1349	0.33339	1
YGL125W	0	25.2524	43.538	0.348555	1
YMR031C	0	25.2524	44.4817	0.251268	1
YMR019W	0	25.2524	44.2957	0.315094	1
YOR180C	0	24.429	44.3833	0.342421	1
YFL003C	0	25.2524	44.399	0.348597	1
YLR453C	0	25.2524	43.3104	0.298236	1
YER042W	0	24.429	42.7016	0.396774	1
YGL019W	0	24.429	43.3694	0.338347	1
YIL139C	0	25.2524	44.5492	0.29447	1
YKR043C	0	24.429	44.7972	0.358996	1
YBR007C	0	24.429	43.6882	0.297652	1
YBR240C	0	24.429	45.6861	0.33753	1
YHR039C	0	24.429	43.1184	0.336743	1
YGL170C	0	25.2524	43.0094	0.324546	1
YPR071W	0	24.429	44.4644	0.288576	1
YDR370C	0	24.429	45.2553	0.298533	1
YLR183C	0	24.429	42.8895	0.295283	1
YOL027C	0	24.429	43.1696	0.376988	1
YIL028W	0	24.429	43.9584	0.305192	1
YNL130C	0	25.2524	43.9737	0.325492	1
YOR152C	0	25.2524	44.6887	0.374574	1
YOL112W	0	24.429	44.2119	0.33979	1
YNR032W	0	25.2524	44.7419	0.276907	1
YNL123W	0	24.429	43.9537	0.315693	1
YLR290C	0	24.429	44.8657	0.339781	1
YLR300W	0	24.429	43.7408	0.345599	1
YJL098W	0	25.2524	43.8992	0.302021	1
YML030W	0	24.429	43.1547	0.323507	1
YLR133W	0	24.429	43.1983	0.279739	1
YNR072W	0	25.2524	44.3794	0.269696	1
YKL085W	0	24.429	44.9392	0.2701	1
YOR356W	0	23.8234	45.8473	0.317733	1
YBL107C	0	24.429	43.6895	0.305484	1
YJR062C	0	25.2524	42.7578	0.298042	1
YDR179C	0	25.2524	44.6205	0.359333	1
YKL197C	0	24.429	44.201	0.391147	1
YLR134W	0	25.8819	42.8123	0.348472	1
YDR178W	0	24.429	44.1715	0.38408	1
YCL046W	0	24.429	45.8094	0.298791	1
YLR174W	0	25.2524	45.4218	0.324029	1
YJR048W	0	24.429	42.8289	0.285345	1
YKL207W	0	24.429	42.7539	0.345702	1
YDL018C	0	25.2524	44.9691	0.289142	1
YLR376C	0	25.2524	44.2808	0.285282	1
YLR123C	0	25.2524	43.6862	0.392202	1
YOL117W	0	25.2524	44.5301	0.360371	1
YBR056W	0	25.2524	44.0847	0.343972	1
YFL004W	0	25.2524	43.7051	0.307252	1
YDR149C	0	24.429	45.853	0.342772	1
YDR058C	0	25.2524	44.407	0.245398	1
YKR091W	0	25.2524	44.0588	0.314368	1
YGR239C	0	25.2524	43.8589	0.291469	1
YML035C-A	0	24.429	45.7753	0.296786	1
YNR008W	0	25.2524	45.8401	0.261468	1
YGL096W	0	24.429	43.1737	0.375904	1
YNR059W	0	24.429	44.9742	0.290283	1
YPR185W	0	24.429	43.1682	0.288112	1
YLR031W	0	24.429	46.1481	0.418351	1
YFL051C	0	25.2524	44.3666	0.322449	1
YMR074C	0	25.2524	44.3386	0.318753	1
YGL015C	0	24.429	45.1995	0.451917	1
YPL263C	0	25.2524	44.4653	0.28815	1
YMR034C	0	24.429	44.7735	0.396307	1
YDL138W	0	24.429	43.2074	0.365217	1
YOL141W	0	25.2524	45.0689	0.235506	1
YLL058W	0	24.429	43.8436	0.374597	1
YIL029C	0	25.2524	43.9487	0.318033	1
YJR037W	0	25.2524	42.7109	0.289321	1
YHR006W	0	25.2524	45.2045	0.249433	1
YGL058W	0	24.429	44.4488	0.294125	7
YGR157W	0	24.429	43.4783	0.368642	1
YAL018C	0	25.2524	42.817	0.327987	1
YAL054C	0	24.429	45.0594	0.355713	1
YDL223C	0	24.429	44.7277	0.397215	1
YGR038W	0	25.2524	50.1436	0.267826	1
YFL021W	0	25.2524	43.2225	0.389806	1
YLR431C	0	24.429	44.0993	0.385755	1
YPL091W	0	25.2524	50.1379	0.32515	1
YBR071W	0	25.2524	44.9403	0.313106	1
YDR363W	0	24.429	50.9226	0.246249	1
YKL184W	0	24.429	43.9363	0.40069	1
YBR098W	0	24.429	48.7822	0.310592	1
YHR131C	0	24.429	50.1392	0.277125	1
YPL105C	0	24.429	49.1533	0.341406	1
YDR295C	0	25.2524	49.4226	0.367172	1
YLR251W	0	25.2524	42.4881	0.327977	1
YOR227W	0	24.429	45.739	0.327417	1
YNR025C	0	24.429	47.4104	0.296632	1
YLL020C	0	24.429	46.976	0.300707	1
YER033C	0	25.2524	42.6686	0.406734	1
YLL043W	0	25.2524	48.8596	0.362554	1
YEL038W	0	25.2524	42.8811	0.309543	1
YML070W	0	25.2524	42.5975	0.352799	1
YDR422C	0	24.429	44.8034	0.343775	1
YKR103W	0	24.429	43.9521	0.317236	1
YMR159C	0	24.429	44.7032	0.279105	1
YJL089W	0	25.2524	47.1069	0.314726	1
YMR086C-A	0	25.8819	43.116	0.450104	1
YNR001C	0	24.429	43.1498	0.296859	1
YGR244C	0	24.429	43.0653	0.354505	1
YDR109C	0	24.429	42.5485	0.300136	1
YJR117W	0	25.2524	48.1695	0.378743	1
YIL117C	0	24.429	44.4044	0.328199	1
YER118C	0	25.2524	45.8356	0.303159	1
YGR236C	0	25.8819	42.3495	0.339403	1
YDR157W	0	25.2524	42.7067	0.377703	1
YGL131C	0	24.429	43.0131	0.26338	1
YJR129C	0	25.2524	46.9993	0.320392	1
YPL150W	0	24.429	48.4024	0.357437	1
YKL061W	0	25.2524	44.9279	0.327703	1
YLR328W	0	24.429	41.8168	0.370892	1
YKL222C	0	24.429	43.6584	0.353673	1
YJL206C-A	0	24.429	45.6743	0.354432	1
YAL034C	0	24.429	44.1522	0.334245	1
YEL060C	0	24.429	43.9558	0.313033	1
YIL077C	0	24.429	47.4843	0.318723	1
YOR233W	0	25.2524	43.8347	0.353093	1
YJL083W	0	24.429	43.9321	0.279703	1
YDL167C	0	25.2524	44.1851	0.33537	1
YMR225C	0	25.2524	44.152	0.35982	1
YMR189W	0	24.429	44.1031	0.299654	1
YMR015C	0	24.429	44.0776	0.383722	1
YNL183C	0	24.429	44.1795	0.280785	1
YNL140C	0	24.429	44.0628	0.302619	1
YER057C	0	24.429	42.0863	0.338102	1
YDR485C	0	24.429	42.9991	0.273626	1
YKL032C	0	24.429	42.6268	0.366124	1
YCR016W	0	24.429	41.5777	0.387502	1
YKL098W	0	24.429	41.9128	0.363817	1
YML090W	0	25.2524	41.2231	0.312982	1
YLL063C	0	25.2524	42.2437	0.377505	1
YKL062W	0	25.2524	42.3138	0.390826	1
YLR012C	0	24.429	42.2239	0.328705	1
YLR446W	0	25.2524	43.7432	0.306022	1
YDR430C	0	25.2524	43.324	0.385671	1
YML100W	0	24.429	43.9177	0.241813	1
YLL060C	0	24.429	42.5472	0.345222	1
YEL028W	0	25.2524	43.6602	0.26784	1
YKR045C	0	24.429	43.0522	0.347259	1
YPL141C	0	25.2524	46.736	0.351038	1
YBR119W	0	24.429	43.5726	0.116522	1
YNR019W	0	25.2524	43.6823	0.249834	1
YJL190C	0	25.2524	44.9698	0.349938	1
YIL012W	0	24.429	49.8648	0.350264	1
YAR029W	0	25.2524	45.3693	0.315605	1
YBL048W	0	23.8234	45.0728	0.310713	1
YFL007W	0	24.429	43.3743	0.323554	1
YIL141W	0	25.8819	48.4407	0.344446	1
YJL178C	0	24.429	46.5385	0.336198	1
YNL175C	0	25.2524	47.3441	0.327858	1
YIL087C	0	24.429	45.3585	0.32642	1
YIL140W	0	24.429	45.3554	0.349658	1
YDR402C	0	25.2524	44.7122	0.348074	1
YCL030C	0	25.2524	46.2971	0.389039	1
YDR185C	0	24.429	43.1344	0.375903	1
YLR143W	0	24.429	42.5024	0.333996	1
YDR282C	0	24.429	44.1818	0.373477	1
YDR241W	0	25.8819	45.8	0.422264	6.5
YHR108W	0	25.2524	44.3718	0.284615	1
YNL099C	0	24.429	48.1348	0.410969	1
YFL030W	0	25.2524	43.9623	0.377797	1
YER152C	0	25.2524	46.7824	0.289627	1
YJR110W	0	24.429	47.009	0.306896	1
YOL006C	0	25.2524	49.6645	0.275425	1
YMR166C	0	24.429	44.672	0.319835	1
YBR044C	0	24.429	49.4832	0.364891	1
YGR081C	0	25.2524	47.3203	0.399825	3.2
YLR194C	0	25.2524	43.5191	0.371075	1
YER134C	0	25.2524	45.8304	0.341546	1
YNL115C	0	24.429	46.4077	0.334132	1
YMR026C	0	25.2524	44.5721	0.38217	1
YDR120C	0	24.429	44.4144	0.371134	3.8
YHR061C	0	24.429	44.7109	0.372096	1
YLR025W	0	24.429	46.1949	0.305696	1
YHR189W	0	25.2524	45.8948	0.333496	1
YLR265C	0	24.429	43.0783	0.401527	1
YER175C	0	23.8234	47.2392	0.243771	1
YPR015C	0	24.429	45.0648	0.322236	1
YMR172C-A	0	24.429	44.1318	0.294688	1
YPL100W	0	25.2524	46.2162	0.338173	1
YGR271W	0	24.429	44.3785	0.394216	1
YDR444W	0	25.2524	43.6259	0.364999	1
YPL247C	0	24.429	43.7139	0.28364	1
YOL013W-A	0	24.429	43.4562	0.331113	1
YCL047C	0	24.429	43.2769	0.264035	1
YJR021C	0	24.429	43.9356	0.289562	1
YFR045W	0	25.2524	43.0567	0.375119	1
YJL047C	0	25.8819	53.1051	0.171884	1
YOL051W	0	25.2524	55.8837	0.259029	4.2
YLR095C	0	24.429	43.1999	0.358811	1
YER055C	0	25.2524	53.2223	0.372069	1
YDR502C	0	25.2524	43.448	0.376911	1
YCR014C	0	24.429	42.763	0.363773	1
YBL003C	0	24.429	43.4372	0.307932	1
YOR141C	0	26.7374	64.4415	0.374954	1
YLR227C	0	24.429	43.127	0.374356	1
YHR081W	0	25.2524	52.3118	0.375954	4.5
YDR503C	0	25.2524	43.2487	0.301037	1
YNR005C	0	24.429	46.6791	0.291189	1
YOR223W	0	25.8819	49.5043	0.302271	1
YBR018C	0	25.2524	43.9939	0.280254	1
YBR162C	0	25.8819	51.8995	0.285885	1
YGR270W	0	25.8819	49.5725	0.475038	1
YDR409W	0	24.429	45.0292	0.371963	1
YJL216C	0	24.429	44.4692	0.351548	1
YPL246C	0	24.429	43.1182	0.256681	1
YGR224W	0	24.429	43.1405	0.356207	1
YAL062W	0	24.429	43.5396	0.345687	1
YLL053C	0	24.429	45.4858	0.370359	1
YDL011C	0	24.429	46.6166	0.306209	1
YAL022C	0	25.2524	48.7722	0.360784	1
YLR282C	0	24.429	42.9751	0.388323	1
YDR522C	0	24.429	43.8296	0.241049	5.6
YGL077C	0	24.429	46.041	0.324466	1
YLR451W	0	24.429	43.4919	0.367146	1
[truncated: 1,978 more rows]

## Sheet: Statistics
Correlations of cell cycle parameters with replicative lifespan from genome-wide datasets of asynchronous cultures
Parameter	LL (n=137)	NLL(n=3842)	Student’s t test (p)	Mann-Whitney (p)
Birth size	24.14±3.24	25.02±1.95	0.002	2.42e-05
Mean size	44.87±5.35	45.27±4.12	0.39	0.01936
Fitness	2.09±2.58	1.41±3.75	0.003	0.01881
% G1 DNA content	34.44±6.81	33.25±8.63	0.045	3.67e-09
1. The values for Birth Size and Mean Size were from Truong et al [G3 (Bethesda) 3: 1525-1530]. For each parameter, the average and standard deviation are shown.
2. Fitness values were from Giaever et al [Nature 418: 387-391]. Note that wild type fitness has a value of 1, and that larger values correspond to lower fitness.
3. G1 DNA content values were from Hoose et al [ PLoS Genet 8: e1002590].
4. Parametric t tests, assuming unequal variance and appliying the Welsh df modification, between LL and NLL cell cycle parameters were done using the open source R software. The function used had the form t.test(y~x), where y is numeric and x is a binary factor (e.g., t.test(Variables$BirthSize~Variables$RLS). The p value associated with each test is shown.
5. The non-parametric Mann-Whitney rank sum tests with continuity correction between LL and NLL cell cycle parameters were done using the open source R software. The function used had the form wilcox.test(y~A), where y is numeric and A is a binary factor (e.g., wilcox.test(Variables$BirthSize~Variables$RLS). The p value associated with each test is shown.
Binary Logistic Regression
Output from R
Call:
glm(formula =RLS ~ BirthSize + MeanSize + G1DNAcontent + Fitness, family = binomial(), data = Variables)
Deviance Residuals:
Min 1Q Median 3Q Max
-0.7762 -0.2677 -0.2484 -0.2304 3.2543
Coefficients:
	Estimate	Std. Error	z value	Pr(>|z|)
(Intercept)	-1.59197	1.29977	-1.225	0.220648
Birth	-0.16577	0.04839	-3.426	0.000613	***
Mean	0.03893	0.02979	1.307	0.191305
G1	1.33163	1.50167	0.887	0.375205
Fitness	0.07944	0.0357	2.225	0.026064	*
---
Signif. codes: 0 ‘***’ 0.001 ‘**’ 0.01 ‘*’ 0.05 ‘.’ 0.1 ‘ ’ 1
(Dispersion parameter for binomial family taken to be 1)
Null deviance: 1192.1 on 3976 degrees of freedom
Residual deviance: 1163.2 on 3972 degrees of freedom
AIC: 1173.2
Number of Fisher Scoring iterations: 6
